# Supplementary material for: Cryo-EM structure of ABCG5/G8 in complex with modulating antibodies
Source: Commun Biol. 2021 May 5;4:526. doi: 10.1038/s42003-021-02039-8 (PMC8100176; doi:10.1038/s42003-021-02039-8)
Supplement: Supplementary file 4 — Supplementary Data 1 [file 42003_2021_2039_MOESM4_ESM.xlsx]

## Sheet: Fig1_A
		"+100uM ATP"	"40uM G5G8 +100uM ATP"	""40uM G5G8 + 92 uM ATP + 8 uM ADP"
no mAB	Repeat 1	57088	1060000	1650000
	Repeat 2	72912	1050000	1790000
	Repeat 3	77472	1040000	1970000
	Mean	69157.3	1050000	1.80333e+06

## Sheet: Fig1_B
Cycle: 5ABCG5G8 0.006103516 _X	Cycle: 5 ABCG5G80.006103516 _Y	Cycle: 6 ABCG5G80.012207031 _Y	Cycle: 7 ABCG5G80.024414063 _Y	Cycle: 8 ABCG5G80.048828125 _Y	Cycle: 9 ABCG5G80.09765625 n_Y	Cycle: 10 ABCG5G80.1953125 n_Y	Cycle: 11 ABCG5G80.390625 nM_Y	Cycle: 12 ABCG5G80.78125 nM_Y	Cycle: 13 ABCG5G81.5625 nM_Y	Cycle: 14 ABCG5G83.125 nM_Y	Cycle: 15 ABCG5G86.25 nM_Y	Cycle: 16 ABCG5G812.5 nM_Y	Cycle: 17 ABCG5G825 nM_Y	Cycle: 18 ABCG5G850 nM_Y	Cycle: 19 ABCG5G8100 nM_Y
-60.096	-0.00719	0.095566	-0.00365	6.12556	0.165756	-0.01207	0.087021	0.124954	0.000473	0.019089	0.031815	-0.02638	0.139099	0.00235	0.056885
-59.996	-0.00157	0.112907	-0.00553	6.11196	0.171377	-0.00645	0.081383	0.142294	0.0061	0.024252	0.026177	-0.01295	0.133476	0.019386	0.054999
-59.896	0.010307	0.11306	0.00243	6.11211	0.18325	0.00152	0.081535	0.142448	0.00625	0.013145	0.038048	-0.01279	0.145348	0.011559	0.05468
-59.796	0.017507	0.12072	0.010094	6.13149	0.190908	0.00137	0.08889	0.150106	0.021719	0.020803	0.0454	-0.00513	0.1527	0.015785	0.051092
-59.696	0.00617	0.120949	0.010324	6.13172	0.191139	0.00114	0.089426	0.150337	0.021492	0.032753	0.038124	0.00681	0.153236	0.016016	0.051323
-59.596	0.0043	0.126579	0.015495	6.13735	0.19677	-0.00449	0.106773	0.155968	0.015862	0.038384	0.043755	0.012444	0.158867	0.021645	0.056648
-59.496	0.0043	0.126579	0.00423	6.13735	0.208488	-0.01621	0.106773	0.155663	0.015862	0.038384	0.043755	0.012444	0.158867	0.021645	0.049141
-59.396	0.0043	0.126579	0.015648	6.13689	0.208488	-0.00449	0.106773	0.148155	0.015862	0.037926	0.043297	0.012444	0.158394	0.021645	0.049141
-59.296	0.011879	0.12635	-0.0035	6.13712	0.20826	-0.00472	0.106544	0.147926	0.015633	0.034248	0.031807	0.019722	0.158638	0.020943	0.048912
-59.196	-0.00765	0.115089	-0.00756	6.12556	0.196999	-0.01598	0.102642	0.144478	0.00437	0.022987	0.020546	0.000954	0.147377	0.010158	0.048897
-59.096	0.000847	0.126579	-0.00358	6.13766	0.208488	-0.0048	0.095055	0.15551	0.015862	0.034477	0.043755	0.024162	0.158867	0.021645	0.049141
-58.996	0.02314	0.12635	-0.00381	6.14463	0.207954	-0.01223	0.094826	0.14402	0.015633	0.033943	0.043526	0.023476	0.158638	0.021416	0.048912
-58.896	0.000393	0.114403	-0.0153	6.12564	0.188961	-0.01652	0.091148	0.144252	0.00414	0.01495	0.031734	0.000725	0.146846	0.00962	0.037426
-58.796	0.00671	0.121185	-0.00897	6.13196	0.19528	-0.0177	0.097473	0.150572	0.01016	0.021269	0.030546	0.00705	0.153471	0.00844	0.043745
-58.696	0.017967	0.132133	0.00228	6.14321	0.206078	-0.00691	0.108725	0.161827	0.013908	0.032524	0.041802	0.018303	0.156914	0.031409	0.066246
-58.596	0.01226	0.118919	0.00829	6.1375	0.18911	-0.02387	0.10302	0.15612	0.0082	0.038078	0.043907	0.012596	0.159019	0.025703	0.049294
-58.496	0.021871	0.128532	0.017906	6.15883	0.19872	-0.01426	0.112633	0.165425	0.017815	0.036427	0.053062	0.010185	0.168159	0.035317	0.066716
-58.396	0.021874	0.136345	0.017906	6.14666	0.206993	-0.01426	0.112633	0.157921	0.017815	0.03643	0.041802	0.00268	0.156914	0.042656	0.066719
-58.296	0.016016	0.122673	0.011589	6.14126	0.212397	-0.02012	0.106773	0.152063	0.011957	0.030268	0.035944	0.00854	0.151056	0.025551	0.060862
-58.196	0.01812	0.132591	0.00243	6.15087	0.2145	-0.01832	0.120599	0.154167	0.014061	0.024864	0.049767	0.010643	0.15316	0.027658	0.062965
-58.096	0.021874	0.136345	0.00619	6.14712	0.217796	-0.01426	0.124352	0.157921	0.017815	0.028618	0.053978	0.014397	0.156441	0.031105	0.066414
-57.996	0.01671	0.130264	0.000565	6.1415	0.201372	-0.01988	0.118729	0.1523	0.012192	0.022997	0.059158	0.00877	0.139572	0.017975	0.053285
-57.896	0.039677	0.130714	0.012276	6.15274	0.223881	-0.00817	0.130135	0.164006	0.023903	0.034703	0.059605	0.020485	0.15128	0.041405	0.064991
-57.796	0.039452	0.130486	0.012047	6.14126	0.224571	-0.0084	0.11068	0.163323	0.023216	0.034477	0.05938	0.020256	0.151054	0.028984	0.064766
-57.696	0.039146	0.130638	0.012201	6.14111	0.235527	-0.00825	0.122552	0.152214	0.012108	0.034172	0.067345	0.019951	0.151207	0.037423	0.064919
-57.596	0.04351	0.134544	0.023613	6.13781	0.228172	-0.00434	0.126457	0.15612	0.016014	0.026817	0.071709	0.024315	0.155113	0.041328	0.068825
-57.496	0.039449	0.142204	0.023766	6.15267	0.23583	0.00332	0.134117	0.163778	0.023674	0.034475	0.09063	0.031975	0.174187	0.048988	0.088201
-57.396	0.035547	0.138298	0.019859	6.15298	0.231469	-0.000587	0.130211	0.167688	0.019463	0.042291	0.086267	0.028069	0.162774	0.045082	0.083825
-57.296	0.035782	0.138535	0.020096	6.15321	0.220444	-0.00816	0.12999	0.167923	0.012192	0.050339	0.075241	0.028305	0.151291	0.057037	0.072815
-57.196	0.053124	0.144157	0.025261	6.15884	0.226524	-0.00254	0.124352	0.173241	0.017815	0.055962	0.092583	0.033928	0.156914	0.062355	0.078438
-57.096	0.053047	0.144386	0.014229	6.16688	0.238014	0.0055	0.12458	0.165962	0.018044	0.056191	0.092812	0.034157	0.15667	0.062889	0.078667
-56.996	0.041642	0.140488	0.022049	6.15471	0.234117	0.0016	0.132401	0.154252	0.014145	0.052293	0.088913	0.030258	0.141525	0.058991	0.074769
-56.896	0.057025	0.155876	0.037437	6.15883	0.249499	0.016991	0.147789	0.169635	0.029533	0.067676	0.104297	0.053459	0.168628	0.085625	0.090152
-56.796	0.064842	0.155876	0.037437	6.15884	0.249504	0.016533	0.147789	0.16964	0.029533	0.067375	0.104301	0.053459	0.168633	0.074379	0.097969
-56.696	0.05703	0.155876	0.037436	6.15884	0.257317	0.00527	0.147787	0.169182	0.029533	0.059868	0.104301	0.053459	0.168327	0.074377	0.097664
-56.596	0.051323	0.161888	0.031731	6.15313	0.25161	-0.000435	0.149437	0.160027	0.035851	0.054161	0.098595	0.047752	0.155113	0.076485	0.08445
-56.496	0.060697	0.171265	0.04892	6.1625	0.260526	0.02066	0.147552	0.1694	0.052734	0.063535	0.107971	0.057129	0.16449	0.085556	0.093823
-56.396	0.062891	0.165642	0.043297	6.15689	0.243646	0.015038	0.141624	0.163782	0.046806	0.057917	0.101892	0.051506	0.158396	0.072426	0.088205
-56.296	0.054619	0.173454	0.042992	6.16515	0.243645	0.015038	0.145836	0.16378	0.039299	0.057457	0.09063	0.051506	0.147621	0.084145	0.099449
-56.196	0.043358	0.173454	0.047203	6.17641	0.255363	0.015038	0.146141	0.155968	0.039299	0.057915	0.09063	0.051201	0.158394	0.084145	0.088677
-56.096	0.05117	0.173454	0.047203	6.17596	0.255363	0.015038	0.153343	0.155968	0.039299	0.058373	0.09063	0.043694	0.147148	0.083672	0.099922
-55.996	0.051407	0.173386	0.04744	6.16493	0.2556	0.014969	0.146072	0.156204	0.039536	0.058151	0.098679	0.04393	0.147385	0.084381	0.100159
-55.896	0.05281	0.167892	0.048691	6.16664	0.257308	0.00917	0.155594	0.157913	0.029526	0.059402	0.100387	0.045639	0.149093	0.08609	0.101867
-55.796	0.045547	0.175644	0.049393	6.16689	0.257553	0.00941	0.155838	0.158157	0.02977	0.060104	0.092819	0.045425	0.149338	0.094147	0.102112
-55.696	0.05117	0.181267	0.043297	6.18423	0.270988	0.015343	0.161461	0.16378	0.047112	0.065727	0.098137	0.039787	0.154961	0.099297	0.107735
-55.596	0.050713	0.181267	0.055016	6.18423	0.270988	0.02285	0.161461	0.163322	0.035393	0.065727	0.098442	0.039787	0.154961	0.088051	0.115547
-55.496	0.039452	0.181267	0.043297	6.18423	0.270683	0.02285	0.161461	0.152061	0.035393	0.065727	0.098442	0.039787	0.154961	0.099464	0.115547
-55.396	0.033594	0.187126	0.037437	6.17837	0.249506	0.016686	0.155602	0.146204	0.029533	0.05987	0.104303	0.033928	0.149103	0.086098	0.10969
-55.296	0.039679	0.193214	0.055244	6.18445	0.255896	0.02729	0.16169	0.152288	0.03562	0.073462	0.110388	0.051735	0.155188	0.099999	0.115774
-55.196	0.043358	0.196892	0.058922	6.18768	0.266777	0.038475	0.165367	0.155968	0.039299	0.069634	0.114067	0.055412	0.158867	0.103203	0.11898
-55.096	0.043121	0.196655	0.058685	6.17618	0.259033	0.038239	0.165131	0.144012	0.039063	0.069397	0.113373	0.055176	0.158325	0.091415	0.107971
-54.996	0.049219	0.190727	0.053062	6.17056	0.261225	0.040428	0.15905	0.138391	0.03344	0.063776	0.096489	0.049553	0.145195	0.078285	0.113596
-54.896	0.049217	0.18322	0.053062	6.17056	0.261223	0.032311	0.147789	0.13839	0.03344	0.063774	0.096489	0.049553	0.145195	0.078285	0.113594
-54.796	0.055075	0.189079	0.058922	6.17641	0.266623	0.038475	0.153648	0.144247	0.039297	0.080893	0.102041	0.043694	0.151053	0.083672	0.119452
-54.696	0.044052	0.189316	0.05916	6.17665	0.256058	0.038713	0.153887	0.144485	0.051254	0.06987	0.094772	0.04393	0.151291	0.072664	0.111877
-54.596	0.07235	0.195091	0.064934	6.18243	0.284813	0.036675	0.15966	0.149956	0.05703	0.075645	0.100853	0.049706	0.157066	0.078438	0.117958
-54.496	0.065299	0.198845	0.068687	6.19445	0.288565	0.048241	0.163414	0.146201	0.060783	0.079398	0.112114	0.053459	0.16082	0.082192	0.13703
-54.396	0.075867	0.198608	0.068451	6.20547	0.287872	0.048004	0.163177	0.157684	0.060547	0.078705	0.111572	0.053223	0.160584	0.08165	0.136795
-54.296	0.055308	0.189308	0.059151	6.2079	0.267314	0.038704	0.153572	0.148387	0.051555	0.058146	0.094768	0.043922	0.158626	0.076866	0.119685
-54.196	0.055077	0.189079	0.058925	6.19595	0.266777	0.038478	0.145839	0.147697	0.058525	0.065727	0.094536	0.043694	0.147148	0.084148	0.119453
-54.096	0.053581	0.198845	0.068687	6.20571	0.269035	0.048546	0.155602	0.14666	0.068596	0.075188	0.104301	0.053459	0.156914	0.09391	0.129219
-53.996	0.072198	0.194939	0.064781	6.20135	0.272485	0.052147	0.151695	0.153558	0.06469	0.064081	0.099937	0.049553	0.152702	0.090004	0.113595
-53.896	0.061394	0.194939	0.064781	6.19009	0.261223	0.052147	0.151695	0.142296	0.056877	0.071587	0.089134	0.049553	0.145195	0.090004	0.113289
-53.796	0.070702	0.192986	0.062828	6.18813	0.258965	0.050194	0.161461	0.140343	0.062737	0.069634	0.098443	0.0476	0.143242	0.088051	0.103829
-53.696	0.06649	0.189232	0.059077	6.18438	0.258965	0.058161	0.146296	0.136284	0.05117	0.077599	0.094231	0.036034	0.139488	0.0843	0.100075
-53.596	0.063347	0.196892	0.074089	6.18423	0.243645	0.065819	0.161461	0.136436	0.066643	0.084953	0.09063	0.043694	0.147148	0.091957	0.10804
-53.496	0.07415	0.204704	0.062828	6.18423	0.243645	0.073631	0.161461	0.136436	0.066185	0.077751	0.102348	0.043694	0.147148	0.091957	0.115547
-53.396	0.058984	0.192986	0.058922	6.18032	0.23974	0.069725	0.149742	0.120813	0.051018	0.081048	0.098443	0.039787	0.154962	0.088051	0.111642
-53.296	0.059212	0.192757	0.070869	6.18101	0.251686	0.069954	0.149666	0.132759	0.051247	0.073769	0.098671	0.040016	0.143471	0.08828	0.11187
-53.196	0.064842	0.187126	0.0765	6.1979	0.257317	0.075584	0.147789	0.126671	0.056877	0.079399	0.104301	0.033928	0.148628	0.093605	0.1175
-53.096	0.064842	0.187584	0.076195	6.19836	0.257317	0.087303	0.155602	0.126671	0.068596	0.079399	0.104301	0.033928	0.137383	0.086403	0.109383
-52.996	0.064842	0.198387	0.068687	6.20962	0.26873	0.075279	0.155602	0.126671	0.068596	0.079399	0.104301	0.033928	0.149101	0.09391	0.101875
-52.896	0.064621	0.187363	0.068924	6.21016	0.261459	0.080032	0.148331	0.119095	0.068832	0.079636	0.104538	0.034164	0.148865	0.093842	0.102112
-52.796	0.058745	0.193207	0.07431	6.22305	0.266386	0.092926	0.161224	0.12448	0.073912	0.08502	0.11038	0.039551	0.143004	0.091721	0.107802
-52.696	0.053124	0.198845	0.06823	6.21743	0.249962	0.086998	0.155602	0.118858	0.060783	0.079399	0.115562	0.033928	0.137383	0.086098	0.109688
-52.596	0.060783	0.198997	0.057121	6.21728	0.260918	0.079643	0.155754	0.118553	0.060936	0.079552	0.092735	0.034081	0.13723	0.08625	0.098122
-52.496	0.052513	0.198692	0.057274	6.20947	0.249809	0.079338	0.155449	0.107445	0.060173	0.079247	0.104149	0.033775	0.129723	0.085945	0.097817
-52.396	0.037652	0.195091	0.064476	6.20586	0.257013	0.08355	0.151543	0.115106	0.045769	0.075647	0.100549	0.030174	0.133325	0.082344	0.094217
-52.296	0.041404	0.198387	0.057427	6.20867	0.237784	0.087303	0.147789	0.118399	0.060782	0.079398	0.104758	0.033928	0.129569	0.086403	0.097968
-52.196	0.041641	0.187363	0.068924	6.18642	0.249741	0.08754	0.148025	0.107376	0.06102	0.079636	0.116257	0.034164	0.129807	0.094147	0.098206
-52.096	0.0411	0.187126	0.076042	6.18539	0.249962	0.087303	0.147789	0.114952	0.060326	0.091118	0.115562	0.033928	0.141289	0.09391	0.097664
-51.996	0.039061	0.192596	0.070252	6.17181	0.254973	0.092773	0.153259	0.120421	0.054993	0.096587	0.109772	0.039398	0.13504	0.099381	0.095625
-51.896	0.029689	0.18322	0.06057	6.15493	0.257319	0.083397	0.143883	0.111049	0.056877	0.087215	0.107905	0.030022	0.137385	0.090004	0.097972
-51.796	0.029228	0.183678	0.053368	6.15572	0.245598	0.083397	0.151695	0.111046	0.056877	0.087212	0.100395	0.030022	0.137383	0.090004	0.097969
-51.696	0.017967	0.194939	0.06057	6.16354	0.245598	0.095116	0.151695	0.111046	0.06469	0.087212	0.100395	0.029564	0.137383	0.090004	0.097969
-51.596	0.017967	0.194939	0.053062	6.18227	0.256859	0.094658	0.151695	0.110741	0.06469	0.075493	0.099937	0.018303	0.137383	0.090004	0.097969
-51.496	0.011873	0.188843	0.046967	6.17572	0.239504	0.077301	0.145599	0.097139	0.058594	0.081118	0.082581	0.012207	0.131287	0.072189	0.091875
-51.396	0.00625	0.183525	0.041344	6.15884	0.241693	0.071678	0.139519	0.103235	0.052971	0.075495	0.077417	0.00658	0.125665	0.066567	0.074533
-51.296	0.023977	0.196739	0.047356	6.1661	0.247244	0.07769	0.13427	0.109243	0.058523	0.069784	0.094229	0.012596	0.131201	0.072578	0.09226
-51.196	0.015862	0.192833	0.050954	6.20531	0.239586	0.081288	0.137868	0.10067	0.050865	0.084648	0.09829	0.016197	0.131371	0.076177	0.095863
-51.096	0.0061	0.18261	0.041496	6.33791	0.22982	0.071526	0.128105	0.079643	0.052513	0.063622	0.088524	0.00643	0.121605	0.066414	0.086098
-50.996	0.00234	0.167595	0.044945	6.1307	0.226068	0.067772	0.124352	0.075891	0.041252	0.059869	0.08477	0.00268	0.118324	0.06266	0.082345
-50.896	-0.00352	0.161736	0.031578	3.71157	0.219904	0.061913	0.118492	0.081751	0.035393	0.053705	0.078913	0.00854	0.135431	0.048988	0.064768
-50.796	0.00234	0.167595	0.037437	2.49102	0.218252	0.067772	0.124046	0.087607	0.04125	0.052359	0.092581	0.014397	0.141287	0.054543	0.070624
-50.696	-0.00336	0.161888	0.031732	2.27627	0.212547	0.062066	0.111139	0.081902	0.023827	0.053856	0.086571	0.00869	0.135582	0.04133	0.064919
-50.596	-0.00742	0.165642	0.03579	1.95736	0.216301	0.065361	0.122398	0.085655	0.027123	0.057915	0.082817	0.012138	0.138863	0.044609	0.068672
-50.496	-0.00352	0.16143	0.031578	2.05422	0.212396	0.061913	0.118492	0.08175	0.011955	0.05401	0.078911	0.00103	0.131996	0.029457	0.064767
-50.396	-0.00336	0.154381	0.031731	2.12344	0.212089	0.069878	0.118645	0.081902	0.023827	0.054161	0.079063	0.016502	0.143394	0.02961	0.064919
-50.296	0.000388	0.165337	0.043297	2.16158	0.204581	0.065819	0.122398	0.085654	0.01586	0.057914	0.082816	0.020256	0.146674	0.033363	0.068671
-50.196	0.000389	0.146111	0.043297	2.08422	0.204582	0.065819	0.122093	0.085655	0.02758	0.057457	0.082359	0.020256	0.135902	0.021645	0.068672
-50.096	0.000389	0.157372	0.035484	2.02593	0.204582	0.065514	0.114586	0.08535	0.02758	0.046196	0.071098	0.019951	0.147148	0.021645	0.068672
-49.996	0.000389	0.146568	0.043755	1.96548	0.204582	0.058006	0.114586	0.077843	0.02758	0.046196	0.071098	0.012749	0.147148	0.021645	0.060387
-49.896	-0.00547	0.151512	0.049156	1.95757	0.198725	0.059959	0.108727	0.071527	0.021721	0.051752	0.065241	0.014397	0.153009	0.015785	0.051096
-49.796	-0.00547	0.140251	0.049156	1.91775	0.198723	0.059959	0.108727	0.068077	0.021721	0.044243	0.065239	0.014092	0.152534	0.015785	0.051094
-49.696	-0.00524	0.14048	0.048929	1.83671	0.198952	0.06019	0.108957	0.068306	0.02195	0.044472	0.065468	0.00712	0.141212	0.016016	0.051323
-49.596	0.000389	0.134392	0.043297	1.79125	0.204582	0.065819	0.125847	0.066124	0.02758	0.050102	0.071098	0.019951	0.139336	0.021645	0.056648
-49.496	0.000389	0.134392	0.043297	1.74468	0.204277	0.065819	0.114586	0.066124	0.02758	0.050102	0.071556	0.012444	0.139336	0.022118	0.06086
-49.396	-0.0057	0.140022	0.048927	1.68986	0.190988	0.059731	0.108498	0.05958	0.029305	0.044016	0.076731	0.00636	0.141062	0.019463	0.054773
-49.296	0.00062	0.134621	0.031807	1.68211	0.193094	0.066048	0.103096	0.042917	0.023905	0.038614	0.071329	0.000954	0.13566	0.014061	0.049372
-49.196	0.000389	0.134392	0.042991	1.62438	0.185509	0.06536	0.102866	0.042687	0.023216	0.038384	0.071098	0.000725	0.135429	0.013831	0.048668
-49.096	-0.00328	0.130722	0.03212	1.58867	0.1931	0.05043	0.099197	0.046829	0.00829	0.035019	0.067429	0.00877	0.131287	0.017975	0.041565
-48.996	0.00204	0.135887	0.04525	1.54445	0.198721	0.044334	0.10482	0.05245	0.013908	0.055655	0.073052	0.014397	0.126137	0.015785	0.058432
-48.896	-0.00938	0.121178	0.041039	1.51226	0.183099	0.052147	0.100914	0.059961	0.00219	0.044244	0.068689	0.018303	0.133004	0.011879	0.043283
-48.796	-0.00983	0.131981	0.041344	1.46197	0.183098	0.052147	0.100456	0.052452	0.00265	0.044243	0.057427	0.018303	0.121758	0.012184	0.043282
-48.696	-0.02718	0.114632	0.035254	1.42414	0.17701	0.046057	0.090918	0.046364	0.00736	0.038155	0.051338	0.012215	0.115669	0.013602	0.036888
-48.596	-0.03281	0.109001	0.029625	1.36727	0.171379	0.047936	0.077171	0.040733	-0.00953	0.032524	0.045708	0.017845	0.110039	0.00797	0.02375
-48.496	-0.03672	0.10479	0.025719	1.30227	0.167474	0.028709	0.065758	0.036828	-0.01344	0.028161	0.041802	0.00268	0.106133	0.00376	0.027658
-48.396	-0.03664	0.097366	0.037521	1.27486	0.167557	0.036606	0.065842	0.036911	-0.00584	0.016983	0.041885	0.00276	0.105911	-0.00366	0.038986
-48.296	-0.03477	0.099236	0.039391	1.24517	0.169425	0.038475	0.075523	0.03878	-0.0193	0.018852	0.043754	0.00433	0.100578	-0.00179	0.029609
-48.196	-0.0232	0.103294	0.043451	1.21047	0.161766	0.034723	0.079583	0.042839	-0.01524	0.022911	0.047813	0.000877	0.112144	0.00227	0.041481
-48.096	-0.02711	0.106895	0.054863	1.18252	0.165672	0.045677	0.083183	0.04644	-0.01133	0.026512	0.051415	0.00448	0.115746	0.00539	0.044777
-47.996	-0.03117	0.103294	0.050804	1.14062	0.16958	0.030815	0.079125	0.04284	-0.00773	0.022912	0.047813	0.009	0.112144	-0.00945	0.03367
-47.896	-0.03672	0.097282	0.033531	1.11462	0.163263	0.024803	0.07357	0.036829	-0.02125	0.016901	0.041803	0.010185	0.105829	-0.00765	0.038904
-47.796	-0.03282	0.100731	0.037437	1.08727	0.159659	0.020897	0.065758	0.040732	-0.01734	0.020499	0.057425	0.00658	0.113944	-0.00405	0.019843
-47.696	-0.03281	0.097282	0.049156	1.05648	0.15966	0.020897	0.077477	0.040733	-0.01734	0.012993	0.045708	0.00658	0.113945	-0.01156	0.031563
-47.596	-0.03327	0.089165	0.049156	1.04867	0.159966	0.020897	0.077171	0.040733	-0.0178	0.012993	0.045708	0.00658	0.113945	-0.01156	0.031563
-47.496	-0.04438	0.08181	0.049309	1.02978	0.167625	0.02105	0.069817	0.052605	-0.02845	0.013145	0.04586	0.00674	0.114098	-0.01141	0.031715
-47.396	-0.03703	0.08947	0.049156	1.02117	0.167473	0.020897	0.069664	0.052452	-0.0178	0.012993	0.045708	0.00689	0.113945	-0.000313	0.031563
-47.296	-0.04453	0.08947	0.048851	0.997887	0.167168	0.020897	0.069664	0.052452	-0.02906	0.012993	0.04525	0.02581	0.113945	-0.01156	0.032036
-47.196	-0.04844	0.097282	0.03698	0.974937	0.155754	0.016991	0.07357	0.048546	-0.03297	0.00909	0.030083	0.014702	0.110039	-0.01546	0.039375
-47.096	-0.04844	0.096825	0.026177	0.978691	0.155754	0.00527	0.065758	0.056358	-0.04469	0.00863	0.029778	0.021904	0.110039	-0.01546	0.038902
-46.996	-0.05407	0.079933	0.031807	0.961496	0.142313	0.01136	0.060127	0.05073	-0.0386	0.00346	0.01664	0.00907	0.104408	-0.0211	0.022028
-46.896	-0.05595	0.085564	0.037437	0.959158	0.14794	0.016991	0.07357	0.055899	-0.03297	0.00908	0.022269	0.021904	0.110037	-0.01546	0.027655
-46.796	-0.0543	0.079704	0.043297	0.941248	0.142084	0.011131	0.067711	0.038782	-0.03882	0.00323	0.016413	0.00854	0.104181	-0.0218	0.033518
-46.696	-0.04844	0.085564	0.048698	0.92791	0.147484	0.016991	0.07357	0.04464	-0.03297	0.00909	0.02227	0.014397	0.110039	-0.02718	0.039375
-46.596	-0.04798	0.093376	0.03698	0.924156	0.136223	0.016991	0.085289	0.056053	-0.03327	0.00863	0.033989	0.014702	0.109566	-0.02718	0.047188
-46.496	-0.04694	0.083305	0.016411	0.906428	0.12646	0.00723	0.075523	0.038783	-0.05054	-0.00458	0.024223	0.020256	0.088554	-0.02914	0.037425
-46.396	-0.05039	0.075798	0.035484	0.906883	0.13427	-0.00449	0.075066	0.046593	-0.05054	-0.00459	0.024223	0.019951	0.096367	-0.02914	0.02961
-46.296	-0.05046	0.087753	0.035263	0.906815	0.134201	0.00746	0.064041	0.046829	-0.05031	-0.00465	0.02446	0.00487	0.096603	-0.0289	0.029846
-46.196	-0.05235	0.092918	0.029319	0.90493	0.132317	0.013083	0.069663	0.052452	-0.04469	0.00518	0.030083	0.01049	0.102226	-0.02328	0.043282
-46.096	-0.06376	0.078209	0.017906	0.889305	0.12841	-0.00254	0.077477	0.048546	-0.04078	0.00127	0.026177	0.00658	0.09832	-0.02718	0.03907
-45.996	-0.06188	0.083839	0.023994	0.895395	0.122782	-0.00817	0.071846	0.042459	-0.04687	-0.00435	0.020546	0.000954	0.09269	-0.03281	0.025934
-45.896	-0.04875	0.089012	0.029625	0.901022	0.128409	-0.00254	0.077477	0.037283	-0.0525	0.00127	0.025717	0.00658	0.110037	-0.02718	0.031561
-45.796	-0.0561	0.089623	0.03759	0.900719	0.128563	0.00933	0.077629	0.048241	-0.05235	0.00143	0.015068	0.00674	0.109886	-0.02703	0.031242
-45.696	-0.04844	0.097282	0.045248	0.896812	0.135765	0.016684	0.085287	0.04464	-0.04423	0.00909	0.033989	0.014397	0.110039	-0.01937	0.027657
-45.596	-0.05415	0.091576	0.039085	0.890953	0.110985	0.00347	0.079582	0.038933	-0.03867	0.00338	0.028282	0.00869	0.104332	-0.02538	0.02195
-45.496	-0.03844	0.095108	0.031815	0.883681	0.114974	0.00746	0.083267	0.042922	-0.03514	0.00737	0.032272	0.01268	0.120041	-0.0286	0.025939
-45.396	-0.03672	0.093376	0.04525	0.885398	0.116691	0.00918	0.085594	0.044639	-0.04469	0.00909	0.033988	0.013939	0.121284	-0.01937	0.027656
-45.296	-0.03718	0.093376	0.04525	0.89666	0.116692	0.00918	0.093102	0.056358	-0.04469	0.00909	0.033989	0.00314	0.110039	-0.01968	0.039375
-45.196	-0.04844	0.093071	0.04525	0.885399	0.116692	0.016991	0.093102	0.056358	-0.04469	0.00863	0.021812	0.013939	0.110039	-0.02688	0.047188
-45.096	-0.04829	0.085716	0.045097	0.885246	0.116844	0.016686	0.092949	0.056511	-0.04453	-0.00248	0.010704	0.00283	0.110191	-0.01952	0.047035
-44.996	-0.03312	0.08947	0.041344	0.881491	0.120597	0.00964	0.089195	0.060264	-0.04078	0.00909	0.014458	0.00658	0.113945	-0.02328	0.04328
-44.896	-0.04063	0.08947	0.041344	0.881035	0.108879	0.01339	0.089195	0.060265	-0.04078	0.00909	0.014916	0.00658	0.113945	-0.01156	0.043282
-44.796	-0.04063	0.08947	0.040886	0.870232	0.109337	0.020592	0.081688	0.060265	-0.04078	0.020805	0.037895	0.00658	0.113472	-0.01156	0.043282
-44.696	-0.02741	0.094872	0.03594	0.894707	0.118645	0.018942	0.102865	0.066124	-0.0232	0.02636	0.031578	0.012444	0.108086	-0.01742	0.049141
-44.596	-0.04453	0.08947	0.048698	0.869774	0.112328	0.01339	0.096703	0.060265	-0.02906	0.012993	0.026634	0.00658	0.102226	-0.02328	0.042809
-44.496	-0.02672	0.095566	0.035721	0.883375	0.107161	0.014969	0.087479	0.066359	-0.02327	0.019087	0.043991	0.01268	0.108322	-0.01718	0.037657
-44.396	-0.02695	0.095024	0.035179	0.875633	0.106926	0.00753	0.087242	0.066124	-0.03101	0.018852	0.043755	0.012444	0.108086	-0.01742	0.049141
-44.296	-0.02695	0.095329	0.027672	0.875633	0.106926	0.014732	0.087242	0.065819	-0.03101	0.030571	0.043297	0.00042	0.10778	-0.01742	0.048668
-44.196	-0.01968	0.08728	0.027431	0.874939	0.106689	0.019008	0.075282	0.058075	-0.03171	0.030335	0.031799	0.00439	0.100037	-0.01766	0.037659
-44.096	-0.0428	0.072128	0.012283	0.860245	0.079819	0.011368	0.071854	0.042923	-0.05812	0.015183	0.016647	-0.01122	0.084885	-0.03281	0.033752
-43.996	-0.03672	0.077751	0.025261	0.865866	0.08544	0.016991	0.077477	0.036825	-0.0525	0.020346	0.022728	-0.01685	0.09832	-0.02718	0.046713
-43.896	-0.04235	0.083382	0.020088	0.871954	0.091528	0.023079	0.083565	0.054632	-0.03469	0.022986	0.039618	-0.01077	0.104406	-0.0211	0.04125
-43.796	-0.04258	0.071892	0.019859	0.883446	0.091301	0.02285	0.082878	0.042687	-0.03522	0.022453	0.02813	-0.01099	0.104179	-0.02132	0.033516
-43.696	-0.04281	0.071663	0.019629	0.871193	0.091072	0.022314	0.071387	0.042458	-0.04296	0.014717	0.027901	-0.01122	0.103951	-0.02155	0.033287
-43.596	-0.04829	0.066185	0.014153	0.869926	0.077782	0.017143	0.06591	0.048698	-0.04844	0.00878	0.022118	-0.0167	0.098473	-0.02703	0.027809
-43.496	-0.04453	0.077751	0.029625	0.86196	0.081534	0.020897	0.069664	0.052451	-0.03687	0.012992	0.018364	-0.01295	0.102226	-0.02375	0.031562
-43.396	-0.04844	0.073845	0.025719	0.858056	0.07763	0.017296	0.065758	0.048547	-0.04859	0.00909	0.014459	-0.01685	0.097848	-0.0389	0.039377
-43.296	-0.03898	0.071892	0.023766	0.855645	0.075677	0.022545	0.063805	0.046593	-0.05054	0.014947	0.012505	-0.01881	0.084649	-0.04086	0.025704
-43.196	-0.04649	0.071892	0.023767	0.844383	0.063957	0.00723	0.063806	0.046135	-0.05054	0.014488	0.012505	-0.01881	0.085121	-0.04085	0.025703
-43.096	-0.04063	0.077446	0.029625	0.849937	0.081535	0.021202	0.069664	0.040733	-0.04514	0.00909	0.018364	-0.01249	0.113945	-0.0353	0.031563
-42.996	-0.03327	0.069939	0.029625	0.854149	0.069817	0.028404	0.069664	0.040733	-0.04859	0.00909	0.018364	-0.00123	0.113945	-0.03109	0.043282
-42.896	-0.03281	0.070244	0.02932	0.853691	0.08123	0.020897	0.069664	0.040733	-0.04859	0.00909	0.018364	-0.00123	0.121284	-0.03109	0.043282
-42.796	-0.03281	0.077446	0.021812	0.84243	0.062309	0.020897	0.069664	0.040733	-0.04859	0.0205	0.018364	-0.00123	0.110039	-0.03109	0.042809
-42.696	-0.03342	0.069786	0.021659	0.842735	0.069359	0.020743	0.06951	0.040581	-0.04874	0.00112	0.018211	-0.00184	0.109581	-0.03124	0.03141
-42.596	-0.03672	0.077751	0.017906	0.850243	0.050591	0.016991	0.065758	0.036827	-0.0525	0.00909	0.014458	-0.01685	0.09832	-0.035	0.027657
-42.496	-0.03687	0.077904	0.017754	0.85009	0.057945	0.016838	0.073418	0.036675	-0.05265	0.00893	0.014305	-0.01701	0.109886	-0.03562	0.027977
-42.396	-0.04032	0.070244	0.013847	0.846185	0.054498	0.013695	0.069664	0.032922	-0.04438	0.00549	0.0104	-0.02	0.106439	-0.05032	0.035775
-42.296	-0.04212	0.079704	0.000328	0.821404	0.052239	0.018944	0.060204	0.023461	-0.05836	0.00323	-0.00312	-0.02271	0.10418	-0.05257	0.033517
-42.196	-0.03132	0.079704	0.000328	0.832664	0.051933	0.018944	0.067406	0.030968	-0.05836	0.01104	-0.00312	-0.01099	0.104179	-0.05257	0.033516
-42.096	-0.04258	0.079399	0.000328	0.832207	0.044426	0.030663	0.059898	0.030968	-0.05836	0.01104	-0.00312	-0.01145	0.111992	-0.05257	0.021797
-41.996	-0.04234	0.072128	0.000565	0.821182	0.033249	0.01918	0.059677	0.030899	-0.05812	0.010818	-0.00288	-0.02248	0.112228	-0.05234	0.033752
-41.896	-0.03507	0.071892	0.000328	0.820946	0.040215	0.018639	0.04818	0.023155	-0.04664	-0.000679	-0.00312	-0.02271	0.111992	-0.05257	0.033043
-41.796	-0.04258	0.071892	0.000328	0.820946	0.044426	0.011131	0.04818	0.023155	-0.04664	-0.000679	-0.00312	-0.02271	0.111992	-0.05257	0.02227
-41.696	-0.04258	0.071892	0.000327	0.820946	0.032707	0.010672	0.048178	0.023155	-0.04664	-0.000679	-0.00312	-0.02317	0.111992	-0.05258	0.021797
-41.596	-0.03477	0.067528	-0.00358	0.816582	0.029106	-0.00449	0.043816	0.019249	-0.04273	-0.00489	-0.00703	-0.03788	0.107613	-0.05648	0.017891
-41.496	-0.03281	0.050407	-0.00944	0.799463	0.030756	0.00137	0.026695	0.012934	-0.04859	-0.00654	-0.00538	-0.03248	0.102226	-0.06265	0.01156
-41.396	-0.03327	0.05822	-0.00208	0.799461	0.030754	0.00137	0.038414	0.00167	-0.04859	-0.00654	-0.01289	-0.03248	0.102226	-0.07015	0.000313
-41.296	-0.04453	0.050407	-0.01334	0.799461	0.030754	0.00137	0.038414	0.00167	-0.04859	-0.00654	-0.01289	-0.03248	0.102226	-0.08187	0.000786
-41.196	-0.03312	0.05822	-0.01334	0.799156	0.030754	0.00137	0.038109	0.00167	-0.04859	-0.00654	-0.01289	-0.03248	0.102226	-0.08187	0.011559
-41.096	-0.04063	0.05822	-0.01334	0.791954	0.030449	0.00106	0.038414	0.00167	-0.04859	-0.00654	-0.01289	-0.03248	0.113945	-0.08187	0.000313
-40.996	-0.04039	0.058456	-0.01341	0.811111	0.02272	-0.00621	0.038651	0.00191	-0.03709	-0.0063	-0.01265	-0.03224	0.121994	-0.08163	0.000244
-40.896	-0.03523	0.064079	-0.0153	0.797507	0.017081	-0.00105	0.044273	-0.00419	-0.04273	-0.000681	-0.00703	-0.02662	0.127615	-0.06429	-0.00164
-40.796	-0.04649	0.064079	-0.0153	0.809227	0.017082	-0.01231	0.043816	-0.00419	-0.04227	0.00713	-0.00703	-0.01881	0.127617	-0.06477	-0.00134
-40.696	-0.04664	0.075951	-0.01484	0.80938	0.017693	-0.01215	0.032708	-0.00404	-0.03132	0.00729	-0.00687	-0.01865	0.127464	-0.08758	0.00632
-40.596	-0.04235	0.068214	0.00837	0.801186	0.032936	-0.000359	0.036385	-5.34e-05	-0.0386	0.010811	0.00883	-0.01513	0.12394	-0.0836	0.00249
-40.496	-0.03086	0.067986	0.00784	0.789696	0.03225	-0.000587	0.028648	-0.000282	-0.03913	-0.000679	-0.00312	-0.02692	0.123711	-0.08382	0.00977
-40.396	-0.03155	0.067452	-0.01162	0.789467	0.02076	-0.000816	0.02842	-0.000511	-0.04687	-0.000908	-0.00381	-0.03466	0.123482	-0.08405	0.00204
-40.296	-0.04235	0.060707	-0.01086	0.789925	0.0095	0.01136	0.028877	-0.00787	-0.0461	-0.00045	-0.01461	-0.02248	0.123466	-0.0836	0.00249
-40.196	-0.02891	0.073845	0.00197	0.806969	0.015129	0.016989	0.034506	-0.00224	-0.02515	0.00488	-0.00898	-0.01685	0.117851	-0.07797	0.00813
-40.096	-0.03477	0.06768	-0.01139	0.793907	0.020989	0.011131	0.028191	-0.00809	-0.03101	0.00323	-0.00312	-0.02271	0.123711	-0.08382	-0.00555
-39.996	-0.03477	0.060173	-0.01139	0.801109	0.020989	0.011131	0.01693	-0.00809	-0.03883	0.00323	-0.00312	-0.02271	0.123711	-0.0843	-0.00555
-39.896	-0.03461	0.059868	-0.01124	0.793755	0.021141	0.011284	0.017082	-0.00794	-0.03867	0.00292	-0.00297	-0.01084	0.123863	-0.09539	0.00242
-39.796	-0.0428	0.048691	-0.01115	0.793839	0.021225	0.011368	0.017166	-0.000504	-0.03108	-0.00826	-0.00288	-0.01076	0.123947	-0.09561	0.0025
-39.696	-0.05235	0.062126	-0.01725	0.783836	0.011223	0.013084	0.018883	-0.01005	-0.03687	0.00518	-0.00117	-0.00904	0.125664	-0.1014	-0.00359
-39.596	-0.05235	0.062126	-0.00944	0.783836	0.022942	0.00182	0.018578	-0.01005	-0.03657	0.00518	0.00665	-0.00904	0.126137	-0.1014	0.00375
-39.496	-0.05235	0.062126	-0.00944	0.783379	0.022942	0.024803	0.01107	-0.01005	-0.02937	0.012688	0.00665	-0.00904	0.137383	-0.1014	-0.00703
-39.396	-0.0404	0.066261	-0.0053	0.776251	0.027076	0.01722	0.015205	-0.00622	-0.03243	0.00886	0.00297	-0.00491	0.141043	-0.09774	0.00788
-39.296	-0.04484	0.062126	-0.0099	0.772119	0.022943	0.013084	0.022789	-0.01786	-0.01765	-0.00654	0.00619	-0.0095	0.125665	-0.1014	-0.0075
-39.196	-0.05219	0.062279	-0.02131	0.760246	0.011375	0.024956	0.022484	-0.01771	-0.025	-0.00639	-0.00492	-0.02061	0.125816	-0.10078	-0.01516
-39.096	-0.05235	0.061668	-0.01694	0.764305	0.010765	0.024803	0.01107	-0.01786	-0.02515	-0.00654	-0.00507	-0.01295	0.125664	-0.09016	-0.01531
-38.996	-0.05235	0.050407	-0.00944	0.764305	-3.81e-05	0.024803	0.01107	-0.01786	-0.02515	-0.00654	-0.00507	-0.01295	0.125664	-0.1014	-0.01531
-38.896	-0.04063	0.050865	-0.00944	0.752129	0.022484	0.024803	0.01107	-0.01786	-0.02515	-0.00654	-0.00507	-0.01295	0.133476	-0.1014	-0.01531
-38.796	-0.05235	0.062126	-0.00944	0.740868	0.011223	0.024345	0.010765	-0.01786	-0.02515	-0.00654	-0.00507	-0.01295	0.125664	-0.1014	-0.01531
-38.696	-0.04649	0.055809	-0.0153	0.735008	0.00536	0.00723	-0.0026	-0.02418	-0.03101	-0.02021	-0.01093	-0.01881	0.120277	-0.10726	-0.02117
-38.596	-0.04649	0.056267	-0.0153	0.727196	0.00506	0.00723	-0.0026	-0.02372	-0.03101	-0.0124	0.000786	-0.01881	0.119331	-0.10757	-0.02117
-38.496	-0.04633	0.056419	-0.01514	0.727348	-0.00199	0.00738	0.00491	-0.02357	-0.03086	-0.01225	0.000633	-0.01865	0.108238	-0.11492	-0.02102
-38.396	-0.04281	0.060402	-0.01116	0.731025	0.0095	0.030434	-0.00237	-0.01959	-0.02688	-0.00826	-0.00289	-0.01421	0.112693	-0.10313	-0.01704
-38.296	-0.0482	0.05455	0.00642	0.729384	0.015059	0.02504	0.00349	-0.01402	-0.02101	-0.0024	0.00297	0.014633	0.129332	-0.10507	-0.01117
-38.196	-0.04258	0.071892	0.012047	0.73455	0.013176	0.030663	0.00912	-0.01591	-0.01539	0.00323	0.0086	0.00854	0.123711	-0.09164	-0.00555
-38.096	-0.04258	0.071892	0.012047	0.723289	0.024895	0.030663	0.00912	-0.00809	-0.00758	0.00323	0.0086	0.00854	0.123711	-0.09164	-0.00555
-37.996	-0.04844	0.073845	0.00619	0.717432	0.019037	0.024498	0.00326	-0.01441	-0.01344	-0.00263	0.00274	0.00268	0.117851	-0.0975	-0.0114
-37.896	-0.03086	0.079704	0.000328	0.723288	0.024893	0.02285	0.020836	-0.01982	-0.00758	0.00323	0.0086	0.00854	0.123709	-0.09164	-0.01679
-37.796	-0.03117	0.079704	2.29e-05	0.723289	0.032707	0.02285	0.020836	-0.01981	-0.00758	0.00323	0.0086	0.00854	0.123711	-0.09945	-0.00555
-37.696	-0.03852	0.079857	-0.00733	0.722984	0.03286	0.023003	0.020988	-0.01966	-0.00742	0.00338	0.00875	0.00869	0.123863	-0.09148	-0.00539
-37.596	-0.03867	0.079704	-0.00748	0.711571	0.032707	0.02285	0.020378	-0.00809	-0.00758	0.00323	0.0086	0.00854	0.123711	-0.09164	-0.00555
-37.496	-0.03867	0.079399	0.00423	0.711571	0.043968	0.02285	0.00912	-0.00809	-0.00758	-0.00459	0.0086	0.00808	0.123711	-0.09164	-0.00555
-37.396	-0.05602	0.066261	-0.01357	0.705637	0.027078	0.01722	0.00349	-0.01372	-0.00195	-0.0024	0.00251	0.00291	0.118082	-0.09727	-0.01118
-37.296	-0.03868	0.071892	-0.00748	0.703757	0.040213	0.034111	0.00881	-0.0081	-0.00758	-0.00504	-0.00312	0.00823	0.123709	-0.09164	-0.00555
-37.196	-0.03913	0.083611	-0.00748	0.7033	0.032707	0.02285	0.0013	-0.0084	-0.00788	-0.00849	-0.00312	0.000725	0.123711	-0.09164	-0.00524
-37.096	-0.06165	0.083153	-0.0192	0.691734	0.032707	0.02285	0.013023	-0.01591	-0.01539	-0.00849	-0.00343	0.000725	0.123238	-0.09164	-0.00555
-36.996	-0.05407	0.068214	-0.02288	0.680551	0.029031	0.018868	0.00935	-0.01958	-0.01907	-0.01217	-0.01461	-0.00295	0.100502	-0.09531	-0.00922
-36.896	-0.04273	0.076103	-0.0228	0.680168	0.040825	0.011437	0.00942	-0.0117	-0.01899	-0.0124	-0.00282	-0.00333	0.100578	-0.08352	-0.00915
-36.796	-0.04649	0.083305	-0.0153	0.676412	0.04833	0.018486	0.00521	-0.00465	-0.01148	-0.0124	0.00469	-0.00709	0.108083	-0.07601	-0.00117
-36.696	-0.04649	0.075798	-0.0153	0.676109	0.048332	0.00723	0.01693	-0.01591	-0.01148	-0.0124	0.00469	0.000725	0.09684	-0.07601	0.010078
-36.596	-0.04602	0.075806	-0.00342	0.66861	0.056152	0.00769	0.017395	-0.01544	-0.01102	-0.01193	0.00516	-0.00662	0.108551	-0.07524	-0.00117
-36.496	-0.03312	0.069939	-0.00553	0.670553	0.050284	0.020897	0.022789	-0.01005	-0.00608	-0.00654	0.018364	0.00628	0.113472	-0.06265	0.00422
-36.396	-0.04039	0.070175	-0.00529	0.670334	0.050217	0.021133	0.023026	-0.00981	-0.01711	-0.0063	0.0186	-0.000992	0.102463	-0.06961	0.016174
-36.296	-0.03446	0.075798	-0.00013	0.664389	0.048331	0.026756	0.028648	-0.00465	-0.01148	-0.000681	0.016409	0.00463	0.119803	-0.05679	0.021796
-36.196	-0.03086	0.071587	-0.01484	0.652977	0.056145	0.02285	0.024742	-0.00809	-0.01539	-0.00459	0.020317	0.000725	0.115593	-0.07992	0.017891
-36.096	-0.03086	0.076103	-0.00358	0.652977	0.056145	0.02285	0.032555	-0.00809	-0.01539	-0.00459	0.020317	0.000725	0.108086	-0.07992	0.00617
-35.996	-0.03086	0.083611	-0.00327	0.652489	0.055992	0.023155	0.03286	-0.00809	-0.00336	-0.00428	0.020622	0.00103	0.116203	-0.06789	0.00678
-35.896	-0.03086	0.083611	0.00423	0.641256	0.052236	0.030357	0.040367	-0.0081	0.00384	0.00322	0.028127	0.00808	0.123708	-0.06039	0.021795
-35.796	-0.03641	0.077751	-0.00132	0.634943	0.046381	0.029015	0.034508	-0.01395	-0.00953	0.00909	0.022272	-0.00904	0.110041	-0.07766	0.01594
-35.696	-0.02921	0.077751	0.00619	0.623375	0.046074	0.036522	0.034508	-0.00224	-0.00172	0.00909	0.021812	0.00268	0.118156	-0.07015	0.015938
-35.596	-0.025	0.077751	0.00619	0.61541	0.046379	0.044029	0.034508	-0.00224	-0.00217	-0.00263	0.010552	0.00237	0.117546	-0.05843	0.00813
-35.496	-0.025	0.077751	-0.00584	0.604149	0.045921	0.036522	0.03405	0.00558	-0.02125	0.00909	0.010552	-0.00513	0.110039	-0.05843	0.0086
-35.396	-0.01695	0.077988	-0.0128	0.604385	0.034897	0.036758	0.023026	0.00536	-0.0132	-0.0024	0.011246	-0.0049	0.110275	-0.0582	0.020081
-35.296	-0.01133	0.083611	0.012047	0.609701	0.040518	0.042381	0.028648	-0.000284	-0.00758	0.014944	0.039389	0.000267	0.115896	-0.05288	0.025702
-35.196	-0.01508	0.079857	0.00799	0.609703	0.048485	0.03863	0.024897	-0.00434	-0.01133	0.011192	0.024376	-0.01475	0.112144	-0.05242	0.02195
-35.096	-0.00719	0.087746	0.015724	0.594612	0.055916	0.046516	0.032478	-0.00396	-0.00344	0.019081	0.032265	0.000954	0.120033	-0.04453	0.029839
-34.996	-0.00742	0.094872	0.00423	0.593926	0.044426	0.046288	0.024742	-0.00419	-0.00367	0.018852	0.032036	0.000725	0.119804	-0.04476	0.030083
-34.896	-0.00742	0.084068	0.00423	0.582664	0.044426	0.04583	0.024742	-0.00419	-0.00413	0.018852	0.039848	0.000267	0.119331	-0.04476	0.041328
-34.796	-0.00788	0.095329	0.00393	0.574547	0.056145	0.046745	0.036461	-0.00419	-0.01569	0.018852	0.039848	-0.01099	0.115898	-0.04476	0.040855
-34.696	-0.02259	0.091423	-0.00748	0.562675	0.051933	0.0541	0.032555	-0.00855	-0.03461	0.014946	0.035637	-0.0149	0.111992	-0.04086	0.013985
-34.596	-0.01133	0.103142	-0.00748	0.558922	0.044426	0.041924	0.032555	-0.01981	-0.02741	0.014946	0.02813	-0.0149	0.111992	-0.04867	0.014458
-34.496	-0.01523	0.099236	-0.01139	0.547509	0.040521	0.026756	0.036461	-0.012	-0.03101	0.011041	0.023766	-0.01881	0.108086	-0.05257	0.021798
-34.396	-0.00336	0.09893	-0.01124	0.547203	0.040215	0.038628	0.036156	-0.01185	-0.03086	0.011192	0.024376	-0.01865	0.108238	-0.05242	0.02195
-34.296	-0.01719	0.085564	-0.01334	0.533837	0.034661	0.024803	0.022789	-0.01395	-0.03342	0.00909	0.022271	-0.00935	0.106133	-0.05453	0.02015
-34.196	-0.01695	0.0858	-0.01356	0.533768	0.034897	0.036455	0.023027	-0.01372	-0.04445	0.00932	0.022507	-0.01662	0.106369	-0.05429	0.027893
-34.096	0.000389	0.091423	-0.0192	0.531883	0.04052	0.034569	0.028648	-0.00809	-0.04664	0.014946	0.02813	-0.01099	0.123711	-0.04867	0.033516
-33.996	0.000389	0.091423	-0.01966	0.531425	0.04052	0.034111	0.040367	-0.00809	-0.03883	0.015251	0.02813	-0.01099	0.123405	-0.04086	0.033516
-33.896	-0.00421	0.087738	-0.03506	0.515718	0.036378	0.018707	0.036224	-0.01224	-0.04327	0.026124	0.023988	-0.01514	0.111757	-0.05281	0.029847
-33.796	-0.02109	0.093376	-0.02927	0.513849	0.042475	0.013084	0.038414	-0.01786	-0.0564	0.012995	0.018366	-0.02076	0.106134	-0.05843	0.035471
-33.696	-0.01305	0.09391	-0.03655	0.502357	0.042397	0.013315	0.038339	-0.01763	-0.05618	0.013527	0.018288	-0.02053	0.105888	-0.0582	0.024284
-33.596	-0.00773	0.107048	-0.02311	0.496422	0.048332	0.018486	0.036461	-0.012	-0.05054	0.026665	0.016411	-0.0149	0.100273	-0.04476	0.037422
-33.496	-0.00352	0.107048	-0.02311	0.488914	0.048332	0.015038	0.036461	-0.012	-0.05054	0.026665	0.016411	-0.0149	0.100273	-0.04476	0.037422
-33.396	-0.015	0.107285	-0.02287	0.476974	0.048569	0.015274	0.036697	-0.02348	-0.05077	0.019546	0.016647	-0.00294	0.108322	-0.04453	0.029846
-33.296	-0.00961	0.120483	-0.01794	0.482512	0.053496	0.02066	0.042084	-0.0181	-0.04492	0.035734	0.029845	0.00244	0.113707	-0.03914	0.035231
-33.196	-0.015	0.115097	-0.0349	0.469162	0.048569	0.015276	0.036699	-0.02348	-0.05031	0.026901	0.016647	-0.00294	0.108322	-0.045	0.029846
-33.096	-0.00961	0.120178	-0.03702	0.462982	0.053955	0.020355	0.042084	-0.0181	-0.04492	0.032745	0.022034	0.0098	0.113403	-0.05038	0.035233
-32.996	-0.00328	0.107285	-0.0424	0.45009	0.04857	0.00746	0.048416	-0.02348	-0.06203	0.038622	0.016647	-0.00685	0.112228	-0.04453	0.029848
-32.896	0.00249	0.11306	-0.03663	0.455404	0.054342	0.013237	0.053734	-0.01801	-0.04453	0.044394	0.029776	-0.00138	0.118002	-0.03875	0.03562
-32.796	0.00579	0.116814	-0.03333	0.44744	0.058097	0.00918	0.046227	-0.02177	-0.0528	0.048148	0.022269	-0.00513	0.121283	-0.03547	0.039374
-32.696	-0.01133	0.110954	-0.05045	0.441734	0.052239	0.011131	0.040825	-0.02763	-0.05445	0.04229	0.016411	-0.01099	0.104179	-0.04038	0.033989
-32.596	-0.00367	0.110802	-0.05061	0.441887	0.051781	0.010979	0.051933	-0.02778	-0.05506	0.042137	0.016258	-0.01115	0.104027	-0.04101	0.045082
-32.496	-0.00156	0.112907	-0.0485	0.443534	0.054191	0.013084	0.053581	-0.02567	-0.06422	0.044242	0.018364	-0.00904	0.106133	-0.03938	0.047187
-32.396	-0.00727	0.118462	-0.05451	0.426264	0.048487	0.019096	0.036614	-0.03138	-0.07023	0.038538	0.012659	-0.01521	0.100427	-0.04461	0.041483
-32.296	0.0082	0.110954	-0.04624	0.422049	0.052237	0.011131	0.04818	-0.02732	-0.07368	0.042289	0.01641	-0.01099	0.111991	-0.04086	0.045234
-32.196	0.0082	0.110954	-0.03873	0.410484	0.052239	0.011131	0.04818	-0.0084	-0.06647	0.04229	0.015953	-0.01099	0.111992	-0.04086	0.045235
-32.096	0.00843	0.122902	-0.03881	0.403206	0.05201	0.01136	0.048409	-0.02709	-0.07421	0.042519	0.00492	-0.00295	0.111916	-0.04063	0.045464
-31.996	0.014059	0.128532	-0.04069	0.408377	0.046377	0.016991	0.054039	-0.00224	-0.07984	0.048147	0.010552	0.00268	0.121758	-0.035	0.051092
-31.896	0.013756	0.128685	-0.04054	0.408684	0.046532	0.017143	0.054192	-0.00239	-0.07969	0.048302	0.022423	0.00283	0.12191	-0.02703	0.051247
-31.796	0.000466	0.126656	-0.04256	0.399148	0.044503	0.014656	0.052162	-0.01192	-0.08172	0.03846	0.020394	0.000496	0.119881	-0.02906	0.037499
-31.696	0.010155	0.124626	-0.04505	0.39666	0.042473	0.00137	0.049675	-0.01395	-0.07594	0.03643	0.018059	-0.00904	0.117851	-0.03109	0.047188
-31.596	0.010307	0.124779	-0.05616	0.385094	0.04232	0.00152	0.038567	-0.00599	-0.07578	0.037041	0.011009	-0.00889	0.117531	-0.01922	0.035622
-31.496	0.02593	0.132591	-0.04835	0.381338	0.042623	0.00933	0.046379	0.00182	-0.07578	0.056112	0.026024	-0.00108	0.114098	-0.01171	0.043432
-31.396	0.02578	0.132439	-0.0485	0.381493	0.042473	0.00918	0.057945	-0.0066	-0.06858	0.055962	0.018364	-0.00123	0.113945	-0.01937	0.043282
-31.296	0.026016	0.120956	-0.04872	0.381271	0.042709	0.00941	0.058182	-0.01762	-0.08696	0.056198	0.0186	-0.000992	0.114181	-0.0118	0.043518
-31.196	0.031334	0.126579	-0.05436	0.375328	0.047875	0.015036	0.064261	-0.012	-0.07008	0.061821	0.024223	0.00417	0.127617	-0.01742	0.048668
-31.096	0.017967	0.12072	-0.05241	0.361961	0.030754	0.00918	0.069664	-0.01005	-0.07594	0.055962	0.018364	-0.01295	0.113945	-0.02328	0.031563
-30.996	0.017967	0.12072	-0.05241	0.361504	0.030754	0.00918	0.069664	-0.01786	-0.06812	0.055962	0.026177	-0.00123	0.113472	-0.02328	0.043282
-30.896	0.021872	0.136345	-0.0485	0.354148	0.046378	0.013084	0.073113	-0.01396	-0.06422	0.059867	0.022269	0.00268	0.113944	-0.01937	0.035468
-30.796	0.021874	0.124626	-0.0485	0.353844	0.045921	0.013084	0.07357	-0.00614	-0.06422	0.059868	0.030083	0.00237	0.113945	-0.01968	0.035469
-30.696	0.021874	0.124626	-0.0485	0.346336	0.03466	0.013084	0.07357	-0.00614	-0.06422	0.059868	0.029625	-0.00513	0.113945	-0.02718	0.047188
-30.596	0.021874	0.124626	-0.0485	0.345879	0.034355	0.013084	0.07357	-0.00614	-0.06422	0.059868	0.030083	0.00222	0.11364	-0.01546	0.035469
-30.496	0.028993	0.120483	-0.05295	0.342195	0.022706	0.00894	0.07724	-0.01028	-0.06836	0.055726	0.013916	-0.01318	0.113708	-0.01961	0.031328
-30.396	0.012346	0.126816	-0.06584	0.336504	0.017626	0.00356	0.071854	-0.01567	-0.07375	0.057695	0.012743	-0.01857	0.096605	-0.02499	0.025636
-30.296	0.023587	0.126343	-0.04288	0.339779	0.036374	0.014496	0.082794	-0.00443	-0.0625	0.057675	0.023526	0.00439	0.107846	-0.01375	0.02937
-30.196	0.018204	0.120956	-0.04826	0.330948	0.030991	0.0016	0.069902	-0.01012	-0.06834	0.052292	0.00688	-0.00145	0.102463	-0.01913	0.023987
-30.096	0.031097	0.126343	-0.04288	0.335876	0.036377	0.00699	0.075287	-0.01224	-0.06204	0.057678	0.012268	0.000183	0.107849	-0.01375	0.029373
-29.996	0.022179	0.124626	-0.03333	0.322594	0.04638	0.00527	0.07357	-0.01395	-0.05296	0.055962	0.010552	-0.00874	0.106133	-0.01546	0.039376
-29.896	0.029381	0.124626	-0.0449	0.314629	0.03466	0.00527	0.073113	-0.00224	-0.06422	0.055962	0.010552	-0.00153	0.106133	-0.01546	0.039375
-29.796	0.018197	0.120949	-0.05608	0.299691	0.042703	0.00159	0.057869	-0.00637	-0.0682	0.052285	0.00688	-0.01272	0.102456	-0.0118	0.02398
-29.696	0.024063	0.138535	-0.05022	0.305252	0.048264	0.007	0.05623	-0.01176	-0.06984	0.057694	0.024155	-0.00685	0.107849	-0.01718	0.029846
-29.596	0.027733	0.142204	-0.04655	0.301414	0.044426	-0.000587	0.060204	-0.00809	-0.06617	0.050102	0.019859	0.00808	0.100273	-0.02132	0.045235
-29.496	0.023523	0.138451	-0.04249	0.297662	0.040673	0.00738	0.063957	-0.01185	-0.06992	0.046045	0.00484	-0.00694	0.09652	-0.02508	0.041009
-29.396	0.027579	0.142052	-0.03889	0.300803	0.044272	-0.00074	0.067253	-0.00825	-0.05851	0.053855	0.00844	-0.00364	0.100119	-0.02148	0.041175
-29.296	0.02398	0.138145	-0.04218	0.285943	0.028497	-0.00434	0.056145	-0.01185	-0.06211	0.049798	0.00485	-0.01475	0.096215	-0.02508	0.037576
-29.196	0.027496	0.134155	-0.03116	0.300873	0.032471	-0.00113	0.07138	-0.00879	-0.05859	0.042053	0.016174	-0.01123	0.092224	-0.02156	0.040787
-29.096	0.02578	0.131981	-0.03318	0.291649	0.030754	-0.01035	0.069664	-0.01395	-0.06031	0.040031	0.014458	-0.01295	0.090508	-0.02328	0.031563
-28.996	0.017901	0.113144	-0.04826	0.29143	0.022875	-0.01793	0.062088	-0.02153	-0.05663	0.032763	0.00658	-0.02098	0.082932	-0.03085	0.023516
-28.896	0.016012	0.118767	-0.04264	0.285788	0.020987	-0.01276	0.067711	-0.01621	-0.06181	0.038382	0.00423	-0.0149	0.088553	-0.01742	0.017889
-28.796	0.015556	0.118309	-0.04264	0.285332	0.028801	-0.02403	0.067711	-0.02372	-0.05054	0.030113	-0.00703	-0.00709	0.088081	-0.01789	0.017891
-28.696	-0.00134	0.101418	-0.04827	0.279854	0.015358	-0.01794	0.06208	-0.01763	-0.05663	0.021034	-0.01266	-0.01272	0.063393	-0.03507	0.023506
-28.596	-0.00141	0.101341	-0.04835	0.27227	0.023094	-0.01801	0.062004	-0.01771	-0.06797	0.020958	-0.01319	-0.0131	0.063316	-0.03094	0.012184
-28.496	0.00234	0.105095	-0.04459	0.275565	0.026389	-0.01472	0.0653	-0.01441	-0.06422	0.024711	-0.00928	-0.01731	0.06707	-0.02718	0.015632
-28.396	0.0082	0.118767	-0.02702	0.270163	0.020987	-0.02012	0.059898	-0.02012	-0.04664	0.030569	-0.01139	-0.02271	0.080435	-0.02132	0.013983
-28.296	0.00829	0.118851	-0.02663	0.270248	0.021377	-0.02003	0.060288	-0.01552	-0.04625	0.030655	-0.02226	-0.02278	0.073318	-0.02094	0.014374
-28.196	0.017815	0.120567	-0.0174	0.271965	0.042015	-0.01832	0.077018	-0.00675	-0.03733	0.031914	-0.00553	-0.02482	0.082069	-0.000467	0.023125
-28.096	0.014061	0.116356	-0.0138	0.267418	0.030754	-0.02253	0.065758	-0.02177	-0.04859	0.016899	-0.01725	-0.02888	0.06707	-0.01546	0.00813
-27.996	0.014297	0.105026	-0.02483	0.248917	0.019272	-0.02605	0.057724	-0.02184	-0.041	0.017136	-0.02827	-0.02443	0.067307	-0.01523	0.020081
-27.896	0.013756	0.097435	-0.02491	0.248375	0.019188	-0.02192	0.054192	-0.02943	-0.05235	0.016747	-0.02915	-0.02497	0.067223	-0.01531	0.027809
-27.796	0.00625	0.100731	-0.02146	0.252585	0.034659	-0.01862	0.05764	-0.02567	-0.04859	0.012534	-0.04414	-0.03278	0.082694	-0.00405	0.031562
-27.696	0.0064	0.101341	-0.02882	0.252739	0.034355	-0.02973	0.050284	-0.02552	-0.04844	0.00143	-0.03272	-0.04014	0.082542	-0.01141	0.03141
-27.596	0.000854	0.095795	-0.03482	0.246887	0.00583	-0.03558	0.044281	-0.02371	-0.05429	0.00714	-0.04984	-0.03833	0.069489	-0.01695	0.029602
-27.496	0.023823	0.107048	-0.03483	0.250172	0.016621	-0.03184	0.044273	-0.02372	-0.03883	0.00682	-0.04609	-0.03834	0.080742	-0.0057	0.029301
-27.396	0.02375	0.107124	-0.03475	0.239296	0.00574	-0.03191	0.044655	-0.02364	-0.0389	-0.000298	-0.03835	-0.03796	0.08065	0.00593	0.029518
-27.296	0.033589	0.108543	-0.03333	0.25649	0.014821	-0.03379	0.053581	-0.02177	-0.03297	0.00908	-0.04054	-0.02857	0.078313	0.00407	0.027349
-27.196	0.03344	0.097435	-0.04444	0.256187	0.01873	-0.03394	0.042167	-0.02161	-0.03281	0.0205	-0.03663	-0.02842	0.067223	0.00391	0.019997
-27.096	0.024056	0.0951	-0.04632	0.24305	0.00529	-0.04333	0.032784	-0.02349	-0.035	0.00706	-0.04977	-0.0306	0.076759	-0.00547	0.017647
-26.996	0.026168	0.093765	-0.04466	0.244857	-0.01228	-0.04121	0.034439	-0.01012	-0.04039	0.00948	-0.04796	-0.03645	0.071365	0.00398	0.00851
-26.896	0.035543	0.095329	-0.03513	0.258443	-0.01417	-0.0323	0.044273	-0.012	-0.03101	0.018392	-0.04655	-0.03834	0.080266	-0.0057	0.017415
-26.796	0.04351	0.102989	-0.04249	0.258598	-0.01432	-0.03168	0.044121	-0.00404	-0.03132	0.00698	-0.05766	-0.03819	0.069176	0.00227	0.00602
-26.696	0.047043	0.099014	-0.0385	0.269943	-0.01784	-0.02769	0.040605	-0.000504	-0.03813	0.00301	-0.04225	-0.02278	0.080673	0.00595	0.00203
-26.596	0.0411	0.093376	-0.03288	0.264	-0.01221	-0.02207	0.045769	-0.00614	-0.02171	-0.00263	-0.03678	-0.02512	0.078789	0.00359	-0.0039
-26.496	0.029916	0.089699	-0.03655	0.252816	-0.01635	-0.03747	0.038643	-0.01012	-0.02493	-0.00631	-0.05172	-0.04052	0.075111	-0.01133	-0.00336
-26.396	0.035544	0.106743	-0.03138	0.257986	-0.02198	-0.0323	0.044273	-0.012	-0.01929	0.01058	-0.03517	-0.03864	0.08074	-0.00617	0.00179
-26.296	0.029383	0.093529	-0.04054	0.241022	-0.02769	-0.04926	0.038567	-0.01771	-0.025	0.00143	-0.05179	-0.04014	0.074564	-0.02343	-0.00735
-26.196	0.02211	0.0858	-0.03685	0.24501	-0.0237	-0.04558	0.042253	-0.01418	-0.02101	0.00511	-0.04826	-0.03661	0.067307	-0.02695	-0.00336
-26.096	0.027733	0.090965	-0.03873	0.250328	-0.01807	-0.04746	0.051628	-0.00809	-0.00758	0.00277	-0.04249	-0.04255	0.072624	-0.00961	0.00227
-25.996	0.027733	0.079704	-0.03919	0.242821	-0.01838	-0.03574	0.040367	-0.0084	0.00369	0.00292	-0.05045	-0.0427	0.065117	-0.00961	0.01368
-25.896	0.023828	0.075493	-0.05436	0.238458	-0.02979	-0.03965	0.036156	-0.01981	-0.01179	-0.00114	-0.05811	-0.05817	0.061212	-0.01351	0.00961
-25.796	0.023979	0.06768	-0.05451	0.227348	-0.0301	-0.03168	0.036156	-0.02012	-0.01914	-0.01225	-0.05421	-0.05427	0.06089	-0.01383	-0.00196
-25.696	0.022034	0.054779	-0.0524	0.237427	-0.043	-0.03332	0.023258	-0.02521	-0.01297	-0.00247	-0.06741	-0.06717	0.048004	-0.02671	-0.01485
-25.596	0.02578	0.065727	-0.05241	0.248375	-0.02003	-0.01081	0.03405	-0.01426	-0.00251	0.000816	-0.05631	-0.05622	0.058785	-0.01546	0.00782
-25.496	0.025322	0.057762	-0.05271	0.24041	-0.01221	-0.02238	0.022484	-0.02177	-0.02171	-0.01075	-0.05631	-0.05296	0.047234	-0.01577	-0.01141
-25.396	0.020075	0.040794	-0.06593	0.223444	-0.01792	-0.02778	0.020989	-0.02793	-0.02695	-0.01661	-0.07358	-0.08146	0.034021	-0.02898	-0.01711
-25.296	0.024207	0.044472	-0.06225	0.227118	-0.01379	-0.0241	0.024666	-0.0238	-0.01141	-0.01248	-0.0657	-0.07702	0.038153	-0.02485	-0.01345
-25.196	0.041184	0.042831	-0.05607	0.225174	-0.00496	-0.02574	0.022722	-0.02574	-0.00975	-0.01442	-0.05983	-0.05614	0.047302	-0.0157	-0.01538
-25.096	0.036232	0.060097	-0.03896	0.223518	-0.00658	-0.0202	0.020607	-0.02709	-0.00735	-0.00436	-0.06194	-0.06155	0.041908	-0.0211	-0.00579
-24.996	0.052969	0.058525	-0.04459	0.229452	-0.02363	-0.02222	0.027	-0.01396	0.00985	0.00893	-0.05585	-0.0481	0.059258	-0.01546	-0.0111
-24.896	0.04891	0.065575	-0.04459	0.236959	-0.01643	-0.01456	0.034203	-0.0066	0.013603	0.00487	-0.04804	-0.0481	0.059255	-0.01546	-0.0036
-24.796	0.047495	0.056191	-0.05022	0.238687	-0.0183	-0.0277	0.02842	-0.01208	0.012186	0.003	-0.05413	-0.05373	0.053629	-0.02157	0.0025
-24.696	0.053513	0.066422	-0.03248	0.233139	-0.02354	-0.01433	0.034442	-0.01357	0.017746	0.00526	-0.04765	-0.036	0.067459	-0.02679	0.00821
-24.596	0.062431	0.075798	-0.01609	0.235008	-0.01417	-0.00449	0.040062	-0.00465	0.015556	0.00668	-0.03046	-0.02708	0.076363	-0.01008	0.010078
-24.496	0.047265	0.071434	-0.04655	0.242364	-0.01887	-0.00886	0.028648	-0.0084	0.00369	-0.00928	-0.02311	-0.04224	0.061211	-0.02523	0.013513
-24.396	0.046959	0.060173	-0.03919	0.230797	-0.03791	-0.00871	0.027855	-0.00855	-0.00788	-0.01676	-0.03468	-0.03443	0.072929	-0.01382	0.00227
-24.296	0.041788	0.053902	-0.05624	0.217355	-0.04354	-0.02248	0.0149	-0.02608	-0.01385	-0.0338	-0.03985	-0.04021	0.067148	-0.02728	0.0082
-24.196	0.047264	0.048149	-0.05872	0.211571	-0.04932	-0.02793	0.016625	-0.02763	-0.02757	-0.03584	-0.02265	-0.0427	0.064644	-0.03335	0.0057
-24.096	0.047195	0.052292	-0.05833	0.219772	-0.03767	-0.028	0.020432	-0.02022	-0.03889	-0.02843	-0.02272	-0.05357	0.053482	-0.03265	0.00266
-23.996	0.041632	0.046272	-0.05639	0.22547	-0.04354	-0.02184	0.00694	-0.03372	-0.03304	-0.04193	-0.01687	-0.04787	0.059486	-0.02743	0.00788
-23.896	0.041336	0.035019	-0.06389	0.23674	-0.04323	-0.02214	-0.00432	-0.03355	-0.05226	-0.04146	-0.02437	-0.03661	0.059021	-0.03897	-0.00366
-23.796	0.040304	0.052605	-0.05851	0.231344	-0.0258	-0.01566	0.013115	-0.02708	-0.03483	-0.03529	-0.01039	-0.04169	0.053473	-0.02906	0.00625
-23.696	0.067024	0.052589	-0.05849	0.242592	-0.02987	-0.00863	0.01716	-0.01958	-0.0389	-0.02029	-0.00289	-0.03451	0.06144	-0.03281	0.00219
-23.596	0.072014	0.065392	-0.06428	0.237114	-0.03205	-0.00285	0.022636	-0.00208	-0.04032	-0.01075	0.00243	-0.03623	0.066917	-0.01562	0.0078
-23.496	0.061165	0.04673	-0.06435	0.236397	-0.03231	-0.01434	0.015205	-0.00201	-0.03304	-0.01022	0.00297	-0.03661	0.059486	-0.01524	0.00805
-23.396	0.074203	0.048386	-0.06178	0.219467	-0.04894	-0.01973	0.02858	0.00746	-0.03889	-0.00856	0.00478	-0.02654	0.068939	-0.02094	0.00218
-23.296	0.058677	0.040794	-0.05811	0.222983	-0.03745	-0.01652	0.028801	-0.000131	-0.03867	-0.00865	0.00875	-0.03037	0.072776	-0.00993	0.00632
-23.196	0.05719	0.050079	-0.05975	0.20929	-0.03909	-0.02942	0.027164	0.00964	-0.04031	-0.01825	0.018372	-0.02075	0.075348	-0.02281	0.012192
-23.096	0.067955	0.042137	-0.0485	0.201012	-0.02784	-0.01066	0.038109	0.012932	-0.01765	-0.00684	0.018364	-0.02076	0.094414	-0.000313	0.015465
-22.996	0.048912	0.038536	-0.04054	0.181969	-0.01643	-0.02628	0.042473	0.013237	-0.025	-0.00639	0.026024	-0.01359	0.094093	-0.01218	0.00437
-22.896	0.049217	0.030876	-0.0485	0.169457	-0.02003	-0.02988	0.041863	0.00558	-0.01389	-0.007	0.029625	-0.02076	0.094109	-0.0314	0.00422
-22.796	0.050608	0.025246	-0.04662	0.137125	-0.02566	-0.03582	0.024971	0.0073	-0.03109	-0.01247	0.012735	-0.01937	0.0805	-0.04453	-0.00141
-22.696	0.037499	0.042137	-0.0485	0.142906	-0.00861	-0.03815	0.038109	0.021202	-0.02515	-0.00654	0.029625	-0.02122	0.074104	-0.03109	0.00375
-22.596	0.036705	0.030876	-0.03724	0.134941	-0.01612	-0.0377	0.030144	0.020409	-0.02561	-0.007	0.018059	-0.02497	0.062691	-0.03109	0.00391
-22.496	0.023371	0.032524	-0.05436	0.125177	-0.02244	-0.03605	0.024742	0.00753	-0.04319	-0.0127	0.00469	-0.03913	0.045586	-0.03742	-0.00945
-22.396	0.011803	0.025017	-0.04264	0.113609	-0.02619	-0.0323	0.024437	0.00707	-0.04304	-0.00895	0.012047	-0.04615	0.056999	-0.03695	-0.00164
-22.296	0.00775	0.032372	-0.047	0.102197	-0.02634	-0.04746	0.020378	-0.000586	-0.05445	-0.0171	-0.00391	-0.05051	0.045587	-0.04086	-0.00602
-22.196	0.00813	0.021034	-0.05053	0.113686	-0.02956	-0.03597	0.021067	0.0034	-0.05502	-0.03606	-0.01101	-0.05013	0.045815	-0.04093	-0.01704
-22.096	0.00625	0.019157	-0.05241	0.10775	-0.02473	-0.0341	0.037621	0.00869	-0.06077	-0.03077	-0.00553	-0.04499	0.050972	-0.04281	7.63e-06
-21.996	0.00936	0.034325	-0.03678	0.10369	-0.03986	-0.02677	0.030144	0.000876	-0.06892	-0.03858	-0.00147	-0.06077	0.05114	-0.0389	-0.00407
-21.896	-0.00156	0.030571	-0.03678	0.099937	-0.03565	-0.03815	0.018089	-0.01832	-0.08811	-0.05762	-0.00944	-0.07185	0.043633	-0.0389	0.00422
-21.796	-0.00727	0.016899	-0.03513	0.086267	-0.03058	-0.05592	0.00506	-0.02436	-0.09366	-0.05958	-0.01905	-0.07804	0.049646	-0.03727	-0.00179
-21.696	0.00726	0.00893	-0.04295	0.090019	-0.04182	-0.05949	0.00866	-0.03184	-0.09788	-0.05973	-0.01514	-0.09348	0.052925	-0.04476	0.00227
-21.596	-0.01914	0.00518	-0.04264	0.074547	-0.04151	-0.07136	-0.0073	-0.03199	-0.11384	-0.06397	-0.0192	-0.09693	0.049492	-0.03695	0.00961
-21.496	-0.00734	-0.00194	-0.0349	0.078354	-0.03377	-0.06316	-0.01363	-0.04317	-0.12517	-0.0753	-0.01866	-0.09685	0.057388	-0.03656	-0.00172
-21.396	-0.00202	0.010887	-0.04069	0.064627	-0.02815	-0.06925	0.00637	-0.03785	-0.12672	-0.07765	-0.02149	-0.09934	0.054877	-0.01937	0.00391
-21.296	-0.01336	-0.00045	-0.02874	0.060616	-0.01635	-0.05779	-0.000725	-0.04968	-0.12649	-0.09661	-0.02874	-0.10336	0.043388	-0.01945	0.00445
-21.196	-0.01569	-0.00233	-0.0117	0.047203	-0.02198	-0.0709	-0.00306	-0.05152	-0.12165	-0.09083	-0.03483	-0.11692	0.049187	-0.01399	0.021324
-21.096	-0.02665	-0.00248	-0.02326	0.039055	-0.01386	-0.07059	-0.00651	-0.0745	-0.14008	-0.10975	-0.05	-0.14039	0.038078	-0.0254	0.0057
-20.996	-0.01189	-0.0063	-0.02708	0.031019	-0.00643	-0.0555	-0.00673	-0.06691	-0.12453	-0.09465	-0.05055	-0.13997	0.045349	-0.02921	-0.00609
-20.896	-0.02921	-0.00474	-0.0138	0.00603	0.00732	-0.05363	-0.00486	-0.07676	-0.1236	-0.09278	-0.06803	-0.14655	0.035514	-0.02766	-0.0239
-20.796	-0.03694	-0.00435	-0.01357	-0.00499	0.00676	-0.05354	-0.01308	-0.07277	-0.14211	-0.10005	-0.07985	-0.16551	0.027771	-0.03867	-0.03117
-20.696	-0.0407	-0.00826	-0.02108	0.00217	-0.00497	-0.06856	-0.03182	-0.07638	-0.13494	-0.09646	-0.09142	-0.17352	0.024178	-0.03101	-0.03915
-20.596	-0.03507	0.000786	-0.00794	0.000633	-0.01057	-0.04826	-0.01868	-0.06715	-0.13648	-0.08741	-0.10157	-0.18333	0.025581	-0.02961	-0.03757
-20.496	-0.04288	-0.01859	-0.01905	-7.67e-06	-0.007	-0.0673	-0.02979	-0.07825	-0.13633	-0.09898	-0.11314	-0.19474	0.021996	-0.03367	-0.03742
-20.396	-0.04314	-0.02553	-0.01146	-0.0074	-0.02611	-0.07878	-0.0305	-0.07863	-0.14406	-0.11809	-0.13258	-0.20262	0.02536	-0.05281	-0.03656
-20.296	-0.0451	-0.01266	-0.00185	-0.01361	-0.02401	-0.07308	-0.04369	-0.07311	-0.13821	-0.1238	-0.14593	-0.20882	0.016211	-0.04649	-0.01196
-20.196	-0.05625	-0.02036	0.00588	-0.01334	-0.02048	-0.07316	-0.04408	-0.09287	-0.13844	-0.12061	-0.15867	-0.21638	0.019722	-0.03921	-0.03141
-20.096	-0.05009	-0.03016	-0.00764	-0.0272	-0.03809	-0.08701	-0.06168	-0.11747	-0.13664	-0.1457	-0.19502	-0.23039	0.00214	-0.04102	-0.0368
-19.996	-0.04289	-0.03013	-0.000465	-0.02766	-0.0384	-0.08747	-0.07371	-0.11842	-0.14118	-0.15739	-0.19483	-0.24567	0.00262	-0.03304	-0.02946
-19.896	-0.04086	-0.0317	-0.01	-0.04046	-0.05575	-0.10809	-0.09106	-0.13903	-0.15774	-0.15945	-0.20095	-0.25179	0.012306	-0.01163	-0.02711
-19.796	-0.04039	-0.02748	-0.02919	-0.04842	-0.07494	-0.11638	-0.11025	-0.13951	-0.15804	-0.17897	-0.22014	-0.25926	0.016525	-0.0118	-0.02336
-19.696	-0.03522	-0.0145	-0.03514	-0.04264	-0.07356	-0.12214	-0.10496	-0.15308	-0.16038	-0.19254	-0.21876	-0.25788	0.029488	0.00181	-0.02976
-19.596	-0.04446	-0.01983	-0.04812	-0.04827	-0.09856	-0.13967	-0.12997	-0.17013	-0.18572	-0.19836	-0.24377	-0.2821	0.012459	6.87e-05	-0.04665
-19.496	-0.04219	-0.00664	-0.0388	-0.03884	-0.09661	-0.14943	-0.13939	-0.16866	-0.18687	-0.20763	-0.25319	-0.27278	0.014252	-0.00218	-0.03672
-19.396	-0.03327	-0.01646	-0.02976	-0.04899	-0.10643	-0.14753	-0.13425	-0.17848	-0.18577	-0.19499	-0.24366	-0.27467	0.02332	-0.01109	-0.03562
-19.296	-0.03728	-0.02404	-0.05297	-0.0722	-0.11465	-0.17498	-0.15698	-0.19421	-0.20101	-0.22146	-0.2553	-0.27834	0.000421	0.00336	-0.05102
-19.196	-0.05689	-0.03568	-0.07258	-0.08445	-0.14973	-0.18287	-0.1533	-0.20176	-0.20124	-0.2295	-0.25913	-0.27873	-0.0034	-0.00828	-0.07032
-19.096	-0.07516	-0.04318	-0.08383	-0.11478	-0.16425	-0.20194	-0.1644	-0.21286	-0.20062	-0.23248	-0.26663	-0.27405	-0.01044	-0.01563	-0.08188
-18.996	-0.05862	-0.0335	-0.08212	-0.12478	-0.16302	-0.2116	-0.16283	-0.2113	-0.1986	-0.22326	-0.26836	-0.26421	0.010338	-0.02563	-0.08017
-18.896	-0.06819	-0.03185	-0.09169	-0.12297	-0.16042	-0.20622	-0.15355	-0.20592	-0.18944	-0.22161	-0.25875	-0.24709	0.016522	-0.02725	-0.09008
-18.796	-0.06822	-0.03529	-0.10344	-0.1414	-0.16057	-0.21324	-0.17244	-0.22435	-0.20039	-0.23256	-0.24672	-0.23897	0.016052	-0.03539	-0.10852
-18.696	-0.06268	-0.01818	-0.1018	-0.12884	-0.15926	-0.20739	-0.16283	-0.2113	-0.17968	-0.2192	-0.23382	-0.22561	0.010185	-0.03359	-0.08813
-18.596	-0.07627	-0.0243	-0.11506	-0.1421	-0.16471	-0.1941	-0.16486	-0.20115	-0.18531	-0.20155	-0.23869	-0.21967	0.016289	-0.03938	-0.09
-18.496	-0.09164	-0.03967	-0.1228	-0.14251	-0.16152	-0.19012	-0.1723	-0.18951	-0.18899	-0.19772	-0.22405	-0.21584	0.011833	-0.04258	-0.09805
-18.396	-0.09001	-0.04536	-0.11317	-0.14446	-0.1827	-0.19222	-0.16673	-0.1841	-0.1714	-0.19185	-0.22945	-0.20998	0.010191	-0.03796	-0.10327
-18.296	-0.10329	-0.0396	-0.11864	-0.1574	-0.19564	-0.18971	-0.16878	-0.1891	-0.16561	-0.17778	-0.22273	-0.192	0.0049	-0.05467	-0.105
-18.196	-0.10696	-0.04342	-0.11532	-0.15408	-0.19152	-0.17013	-0.17214	-0.17373	-0.16149	-0.16241	-0.1961	-0.17693	0.011986	-0.05883	-0.08945
-18.096	-0.11101	-0.03935	-0.11922	-0.15718	-0.17979	-0.16667	-0.1562	-0.1581	-0.15788	-0.15849	-0.19173	-0.18053	-0.00333	-0.06226	-0.08601
-17.996	-0.10159	-0.03756	-0.1285	-0.14773	-0.16958	-0.15725	-0.13894	-0.14834	-0.14782	-0.14874	-0.1704	-0.17077	-0.00559	-0.06078	-0.08377
-17.896	-0.11125	-0.03974	-0.11945	-0.13868	-0.14924	-0.15864	-0.12159	-0.1388	-0.13828	-0.12748	-0.15336	-0.16123	-0.01528	-0.05875	-0.07844
-17.796	-0.11859	-0.03537	-0.13443	-0.1532	-0.14456	-0.15488	-0.11737	-0.13413	-0.12235	-0.12326	-0.14914	-0.1492	-0.0148	-0.06703	-0.09375
-17.696	-0.10728	-0.03153	-0.13434	-0.1414	-0.13276	-0.15464	-0.10557	-0.09934	-0.11054	-0.11146	-0.13734	-0.14521	-0.01098	-0.08553	-0.08945
-17.596	-0.11702	-0.02553	-0.13646	-0.12117	-0.11159	-0.14143	-0.09612	-0.08989	-0.10109	-0.10201	-0.12788	-0.12795	-0.01308	-0.08406	-0.09155
-17.496	-0.12242	-0.01966	-0.12608	-0.12922	-0.10542	-0.14652	-0.08994	-0.08372	-0.09492	-0.09583	-0.12171	-0.12147	-0.00317	-0.08132	-0.08477
-17.396	-0.10515	-0.00272	-0.10554	-0.09272	-0.0919	-0.12519	-0.07642	-0.0702	-0.0814	-0.08232	-0.1082	-0.10044	-0.0012	-0.06858	-0.06405
-17.296	-0.10686	-0.0041	-0.11473	-0.08318	-0.07408	-0.11549	-0.06642	-0.0602	-0.0714	-0.07231	-0.09819	-0.09044	0.000821	-0.06561	-0.06203
-17.196	-0.10492	-0.00967	-0.1203	-0.08875	-0.06839	-0.10605	-0.04901	-0.04639	-0.0657	-0.06662	-0.08032	-0.07303	-0.00473	-0.06022	-0.05617
-17.096	-0.10125	0.00117	-0.10867	-0.07711	-0.05676	-0.10522	-0.03738	-0.02755	-0.05407	-0.05499	-0.05743	-0.06139	0.014244	-0.05579	-0.05173
-16.996	-0.09718	-0.00194	-0.10475	-0.0732	-0.05315	-0.09004	-0.03346	-0.03114	-0.05061	-0.05107	-0.05351	-0.05748	0.00691	-0.03687	-0.04031
-16.896	-0.09494	0.00736	-0.08327	-0.05563	-0.03887	-0.08028	-0.0237	-0.02139	-0.0404	-0.04132	-0.05548	-0.04772	0.016362	-0.04243	-0.03056
-16.796	-0.08976	0.00143	-0.07764	-0.05	-0.02574	-0.06684	-0.01807	-0.01576	-0.03477	-0.03568	-0.03813	-0.04209	0.014487	-0.02868	-0.01711
-16.696	-0.08899	0.00595	-0.07342	-0.04578	-0.0137	-0.06262	-0.01385	-0.01154	-0.03009	-0.02365	-0.03391	-0.03787	0.018707	-0.01695	-0.01289
-16.596	-0.07179	0.02346	-0.06718	-0.03999	-0.00822	-0.04511	-0.00806	-0.00574	-0.01304	-0.01817	-0.02811	-0.03208	0.035744	-0.01116	0.00462
-16.496	-0.07038	0.032829	-0.04655	-0.03092	-0.00605	-0.0362	0.0013	0.00362	-0.00367	-0.01631	-0.01875	-0.02271	0.033867	-0.00179	0.013982
-16.396	-0.0875	0.027275	-0.04429	-0.03226	-0.0041	-0.05302	0.00356	-0.00193	-0.00968	-0.02186	-0.03602	-0.01685	0.028009	-0.00735	0.00843
-16.296	-0.08773	0.035011	-0.03655	-0.03625	0.00364	-0.04528	0.00349	0.0058	-0.01275	-0.01412	-0.02828	-0.01632	0.028234	0.000389	0.028356
-16.196	-0.08486	0.036964	-0.0346	-0.02227	0.00559	-0.04363	0.00544	0.0073	7.63e-06	-0.01263	-0.02602	-0.00716	0.03019	0.00204	0.041084
-16.096	-0.07923	0.042748	-0.02882	-0.00898	0.011375	-0.03754	0.011681	0.00182	-0.00547	-0.01765	-0.01304	-0.00108	0.035973	0.012032	0.035622
-15.996	-0.05618	0.05439	-0.02499	-0.00546	0.015204	-0.03371	0.026772	0.00565	-0.00164	-0.00301	-0.01641	-0.00506	0.039803	0.015862	0.047263
-15.896	-0.05234	0.042595	-0.01725	-0.00522	0.011224	-0.02644	0.022789	0.00167	-0.00562	-0.0178	-0.01288	-0.00904	0.035821	0.011406	0.043283
-15.796	-0.05189	0.050407	-0.02897	-0.00523	0.022942	-0.0377	0.022789	0.00167	-0.00517	-0.007	-0.01289	-0.00123	0.03582	0.00016	0.043282
-15.696	-0.04063	0.050407	-0.02897	-0.00568	0.011223	-0.03724	0.030142	0.00167	0.013451	-0.0178	-0.01289	-0.00123	0.035347	0.000158	0.055
-15.596	-0.03477	0.044548	-0.03483	-0.0228	0.017082	-0.0323	0.00567	-0.00419	-0.00367	-0.01286	-0.01875	-0.00709	0.018242	-0.0057	0.048836
-15.496	-0.0268	0.044701	-0.03437	-0.03437	0.017235	-0.04295	0.017082	-0.00404	-0.00352	-0.02396	-0.01859	-0.00694	0.018395	-0.00555	0.041481
-15.396	-0.02305	0.048454	-0.02311	-0.03062	0.020987	-0.02839	0.020836	-0.000283	0.000237	-0.02021	-0.01484	-0.00318	0.02996	-0.00179	0.045234
-15.296	-0.01133	0.047997	-0.02265	-0.03062	0.020989	-0.03965	0.028648	-0.000282	0.000237	-0.02021	-0.01484	0.00854	0.029961	-0.00179	0.045235
-15.196	-0.01546	0.0326	-0.02334	-0.02303	0.016853	-0.03207	0.024054	0.0073	-0.0039	-0.01263	-0.01897	0.0044	0.026299	-0.00593	0.0411
-15.096	-0.0211	0.038384	-0.02116	-0.04038	0.011223	-0.0377	0.00716	0.00167	-0.01734	-0.01826	-0.03632	-0.00123	0.031441	-0.01156	0.043282
-14.996	-0.0211	0.019157	-0.02116	-0.04038	0.011223	-0.0377	0.00716	0.00121	-0.00953	-0.01826	-0.0246	-0.00123	0.020195	-0.02328	0.042809
-14.896	-0.02086	0.019394	-0.02092	-0.04015	0.011459	-0.03746	0.019119	-0.00981	-0.0096	-0.01756	-0.02391	-0.000992	0.020431	-0.02304	0.031799
-14.796	-0.01493	0.025017	-0.0153	-0.02281	0.017081	-0.03184	0.024742	-0.00373	-0.01148	-0.0124	-0.01875	0.012444	0.026053	-0.01742	0.037421
-14.696	-0.01914	0.025017	-0.0153	-0.0228	0.017082	-0.03184	0.024438	0.00753	-0.01148	-0.0124	-0.01875	0.012444	0.026054	-0.01742	0.049141
-14.596	-0.00352	0.040642	-0.01139	-0.0192	0.020989	-0.02793	0.020836	0.018791	-0.00758	-0.00849	-0.01484	0.01635	0.029961	-0.01351	0.053047
-14.496	-0.00727	0.036888	-0.01514	-0.03046	0.017236	-0.03168	0.017082	0.00378	-0.01179	-0.0127	-0.01859	0.012596	0.026207	-0.01679	0.049295
-14.396	-0.00352	0.040642	-0.01139	-0.02671	0.020682	-0.02793	0.021141	0.00753	-0.01929	-0.02021	-0.01484	0.01635	0.02996	-0.00179	0.052573
-14.296	-0.00937	0.023064	-0.01725	-0.03257	0.00732	-0.02598	0.022484	0.00167	-0.01343	-0.02607	-0.0282	0.01049	0.024103	-0.00765	0.042978
-14.196	-0.0093	0.034859	-0.01717	-0.03295	0.015205	-0.0259	0.015053	0.00175	-0.01336	-0.02599	-0.02062	0.022286	0.024178	-0.00758	0.035545
-14.096	-0.00742	0.036736	-0.0153	-0.03407	0.017082	-0.02403	0.01693	0.00362	-0.01148	-0.02412	-0.01875	0.012444	0.026054	-0.0057	0.049141
-13.996	-0.00742	0.036736	-0.0153	-0.02326	0.028801	-0.02403	0.016472	0.015038	-0.00367	-0.02412	-0.01875	0.012444	0.026054	-0.0057	0.049141
-13.896	0.000389	0.036736	-0.00358	-0.03452	0.028343	-0.01231	0.00521	0.00784	-0.00397	-0.02412	-0.01875	0.024162	0.037773	-0.0057	0.049141
-13.796	0.000389	0.036736	-0.00358	-0.03483	0.00536	-0.02403	0.013023	0.015038	-0.01148	-0.02412	-0.01875	0.024162	0.037468	-0.01321	0.049141
-13.696	0.000389	0.036736	-0.00358	-0.04234	0.00536	-0.01185	0.013023	0.00753	-0.01148	-0.02412	-0.01875	0.024162	0.029961	-0.0057	0.06086
-13.596	0.000999	0.036888	-0.00343	-0.04218	0.017235	0.00692	0.013176	0.00768	-0.01133	-0.02427	-0.01859	0.024315	0.030113	-0.00555	0.049294
-13.496	0.023827	0.036736	-0.00358	-0.03107	0.017082	-0.01231	0.024742	0.00753	-0.000221	-0.03193	-0.01875	0.024162	0.029961	-0.0057	0.06086
-13.396	0.023827	0.036278	-0.00358	-0.04234	0.016625	-0.01231	0.012566	0.00753	-0.0232	-0.02021	-0.01875	0.024162	0.029961	-0.01742	0.048668
-13.296	0.027732	0.028923	0.000328	-0.03092	0.00973	-0.0084	0.01693	0.01879	-0.0193	-0.01631	-0.01484	0.028069	0.033866	-0.01351	0.0418
-13.196	0.027733	0.029381	0.000328	-0.03843	0.020531	-0.0084	0.016625	0.00753	-0.00758	-0.01676	-0.01484	0.035881	0.033394	-0.01351	0.052574
-13.096	0.027275	0.040642	0.000328	-0.03843	0.00927	-0.00013	0.00912	0.00723	-0.00758	-0.02802	-0.01514	0.035881	0.022621	-0.01351	0.041328
-12.996	0.022024	0.046196	0.018059	-0.03288	0.01528	0.017143	0.015129	0.017447	-0.00156	-0.02201	-0.01664	0.041893	0.039879	-0.0075	0.047339
-12.896	0.031487	0.032677	0.015801	-0.04639	0.013024	0.00707	0.012871	0.00347	-0.00382	-0.02427	-0.01859	0.039635	0.037148	-0.00976	0.044778
-12.796	0.027734	0.028923	0.012047	-0.0506	0.00927	-0.0084	0.00912	0.011438	-0.00757	-0.02802	-0.01514	0.028069	0.022622	-0.01351	0.033822
-12.696	0.035317	0.028694	0.011816	-0.0621	0.00904	-0.00833	0.00889	0.011208	-0.0078	-0.02825	-0.02288	0.035652	0.033638	-0.01374	0.0411
-12.596	0.029923	0.022995	0.00642	-0.06749	0.00365	0.00551	0.00349	0.00536	-0.01274	-0.02193	-0.02827	0.030258	0.016525	-0.01913	0.023987
-12.496	0.043586	0.017433	0.00867	-0.06554	0.00559	-0.00426	0.00544	-0.00396	0.000465	-0.0317	-0.01852	0.032509	0.017998	-0.01719	0.025627
-12.396	0.04531	0.019157	0.017906	-0.06413	0.00732	-0.00254	0.00716	-0.01395	0.00219	-0.02998	-0.01679	0.053459	0.020195	-0.01546	0.031562
-12.296	0.045311	0.030418	0.017906	-0.07133	0.00701	-0.00208	0.00716	-0.00224	0.00173	-0.01826	-0.01679	0.04174	0.020195	-0.00327	0.03109
-12.196	0.052818	0.019157	0.017906	-0.06413	-0.000191	0.00948	0.00716	-0.00224	-0.00953	-0.01826	-0.01679	0.04174	0.020195	0.0075	0.019844
-12.096	0.037499	0.019157	0.017906	-0.07163	0.00732	0.016991	0.018883	-0.00224	-0.00907	-0.01826	-0.01679	0.04174	0.020195	-0.00375	0.00813
-11.996	0.037193	0.01931	0.018059	-0.07929	0.00747	0.017143	0.019035	-0.00208	0.00188	-0.02982	-0.01664	0.041893	0.019875	-0.00359	0.019997
-11.896	0.037497	0.023064	0.021812	-0.06819	0.01168	0.013084	0.01107	0.00136	0.00219	-0.01389	-0.01289	0.045647	0.012381	0.00016	0.011725
-11.796	0.037346	0.022911	0.02166	-0.0796	0.022789	0.01339	0.022636	-0.00629	0.00204	-0.00278	-0.01304	0.045494	0.01223	0.00782	0.015785
-11.696	0.037499	0.023064	0.021812	-0.07944	0.022942	0.024345	0.022789	-0.00614	0.00173	-0.00263	-0.01289	0.037834	0.012383	0.00797	0.00422
-11.596	0.037499	0.022759	0.010094	-0.07944	0.022484	0.00137	0.022789	-0.00614	-0.00953	-0.00263	-0.01258	0.037834	0.012077	0.00797	0.015938
-11.496	0.049217	0.015556	0.010094	-0.07944	-0.000496	0.00182	0.022789	-0.00614	-0.00953	-0.00263	-0.00507	0.037529	0.016289	0.00767	0.015465
-11.396	0.048988	0.010811	0.00986	-0.07967	-0.000725	0.012398	0.010841	-0.00683	-0.00976	-0.00286	-0.01311	0.029793	0.01606	0.000237	0.00399
-11.296	0.04336	-0.00233	0.00423	-0.0853	-0.00635	-0.00449	0.016472	-0.02372	-0.00367	-0.02021	-0.01905	0.024162	0.010431	0.00211	-0.00164
-11.196	0.037499	0.00353	-0.00162	-0.09116	-0.01221	-0.00989	-0.01237	-0.02958	-0.02125	-0.02607	-0.03242	0.018303	0.00457	-0.00374	-0.0075
-11.096	0.043053	0.00939	0.00423	-0.0853	-0.0059	0.00723	-0.00651	-0.02372	-0.00367	-0.00819	-0.02656	0.024162	0.010429	0.013832	-0.00164
-10.996	0.035545	-0.00278	0.00423	-0.0853	-0.00245	0.00677	-0.00651	-0.02372	-0.00367	-0.000679	-0.02625	0.024162	0.017769	0.00211	-0.00164
-10.896	0.029688	-0.00819	-0.00163	-0.07975	-0.00831	-0.0099	-0.01237	-0.02912	-0.00983	-0.01826	-0.0246	0.018303	0.000666	-0.00375	-0.0075
-10.796	0.025781	-0.01209	-0.00553	-0.09116	-0.01267	-0.00254	-0.01627	-0.02177	-0.02125	-0.01044	-0.02851	0.014397	-0.00324	-0.00718	-0.0114
-10.696	0.025322	-0.01209	-0.00507	-0.09116	-0.02393	-0.00254	-0.01627	-0.01005	-0.02125	-0.01044	-0.02805	0.014397	-0.00277	0.00407	-0.01171
-10.596	0.014298	-0.00404	0.00642	-0.09093	-0.0237	-0.01402	-0.01604	-0.00981	-0.02101	-0.02193	-0.00874	0.022446	0.0009	0.00461	-0.00726
-10.496	0.020147	0.00181	0.012276	-0.08508	-0.01785	0.00355	-0.01049	-0.00442	-0.01516	-0.01608	-0.00289	0.028297	0.00675	0.017967	-0.00141
-10.396	0.025778	0.00744	0.017448	-0.07945	-0.01222	0.00918	-0.01237	-0.00959	-0.00953	-0.00999	0.00274	0.033928	0.012381	0.023598	0.00452
-10.296	0.025704	-0.00045	0.00611	-0.07952	-0.0126	-0.00262	-0.01214	0.00159	-0.00961	0.0012	0.00266	0.033852	0.020119	0.023521	0.01165
-10.196	0.020149	0.00181	0.012277	-0.08508	-0.02535	-0.00817	-0.01018	-0.00396	-0.01516	-0.00436	-0.00289	0.020485	0.014565	0.017969	-0.00188
-10.096	0.02578	0.00744	0.017601	-0.07944	-0.01252	-0.00224	0.00716	0.00948	-0.00172	0.00127	-0.00507	0.026115	0.020195	0.023598	-0.01922
-9.99603	0.029227	0.010887	0.014	-0.07554	-0.01612	0.00918	0.01107	0.013388	-0.00562	0.00548	-0.00117	0.037834	0.024101	0.027504	-0.00312
-9.89603	0.00234	-0.01209	0.010094	-0.0799	-0.02003	0.00527	0.00716	0.00979	-0.00172	0.00909	-0.00507	0.033928	0.020196	0.023598	0.00422
-9.79602	0.00249	-0.00413	0.010246	-0.08274	-0.01987	0.00542	-0.0044	0.017448	-0.00156	0.00924	0.00289	0.034081	0.019875	0.02375	0.00437
-9.69601	0.000389	-0.00654	0.00814	-0.07359	-0.02198	0.00332	-0.00651	0.015343	-0.00367	0.00713	0.000786	0.031975	0.00652	0.021645	-0.00945
-9.59601	0.012108	-0.01405	0.00814	-0.07359	-0.02198	0.00378	-0.00651	0.015343	-0.01148	0.00713	0.000786	0.031975	0.00652	0.021645	-0.00945
-9.49603	0.021565	-0.00397	0.017448	-0.06428	-0.01222	0.024803	0.00295	0.025105	-0.00172	0.016896	0.010857	0.04174	0.016289	0.03141	0.000615
-9.39603	0.0043	0.00549	-0.00358	-0.0853	-0.02198	0.015038	-0.0026	0.026759	-0.01148	0.00714	0.0086	0.031517	0.00622	0.022118	-0.00164
-9.29602	0.00407	0.013527	0.00446	-0.07336	-0.02175	0.014809	-0.01409	0.019478	0.00828	0.00736	0.00883	0.020485	-0.00106	0.033119	-0.00141
-9.19601	-0.00749	0.013229	0.00417	-0.07335	-0.01393	0.015276	-0.01378	0.019486	0.00829	0.00737	0.020248	0.032211	0.010193	0.033602	-0.00171
-9.09601	-0.00141	0.011498	0.00243	-0.06757	-0.01597	0.020744	-0.000496	0.025261	0.014061	0.013145	0.018517	0.026268	0.00442	0.03907	-0.00391
-8.99603	-0.00397	0.00939	0.000633	-0.06968	-0.01026	0.011131	-0.00214	0.022698	0.011955	0.01104	0.00423	0.035881	0.00262	0.017738	-0.01726
-8.89603	-0.00923	0.015404	0.013847	-0.06367	-0.00471	0.00497	0.00341	0.017447	0.017967	0.016745	0.010702	0.029869	0.00863	0.024056	-0.01126
-8.79602	0.000619	0.013527	0.00446	-0.06554	-0.01784	0.00355	0.00108	0.015572	0.02781	0.00736	-0.00289	0.032204	0.00628	0.029381	0.0064
-8.69601	0.0061	0.018547	0.00994	-0.0518	-0.02048	-0.00269	-0.00471	0.02105	0.021568	0.01284	0.014305	0.037682	0.000511	0.02735	0.00359
-8.59601	0.00234	0.014946	0.00573	-0.03257	-0.03144	0.00573	-0.00877	0.025108	0.029533	0.00909	0.010552	0.04174	-0.00277	0.035317	-0.00359
-8.49603	0.00234	0.015251	-0.00584	-0.03257	-0.02424	0.016991	-0.02454	0.036827	0.017815	0.00909	0.010552	0.041283	0.00848	0.035317	-0.00359
-8.39603	-0.00156	0.011345	-0.01771	-0.03617	-0.03535	0.032616	-0.03971	0.032922	0.014214	0.017206	0.00665	0.038292	0.00457	0.031715	-0.0075
-8.29602	-0.0018	0.022827	-0.02921	-0.0289	-0.02762	0.032379	-0.03949	0.032684	0.021942	0.012756	0.00641	0.037598	-0.00348	0.038986	-0.00774
-8.19601	-0.01719	0.00744	-0.05241	-0.04383	-0.04346	0.016991	-0.04362	0.017296	0.0061	-0.00263	-0.00898	0.022209	-0.01075	0.03141	-0.02312
-8.09601	-0.01719	0.00744	-0.05241	-0.03257	-0.04346	0.016991	-0.04362	0.017754	0.0061	0.00909	-0.00898	0.022209	-0.00324	0.024071	-0.01141
-7.99603	-0.02891	0.00744	-0.04459	-0.04429	-0.04316	0.017296	-0.0358	0.029015	0.017021	-0.00217	-0.00852	0.022209	-0.00277	0.043129	-0.01141
-7.89603	-0.03695	0.00721	-0.05264	-0.04452	-0.03619	0.036293	-0.04385	0.028786	-0.0024	0.00886	0.00251	0.02198	0.00825	0.062431	-0.01163
-7.79602	-0.03477	0.00939	-0.05045	-0.04984	-0.04902	0.038475	-0.04948	0.023462	-0.0196	-0.00818	-0.00312	0.00854	0.00262	0.056801	-0.01679
-7.69601	-0.06211	-0.01795	-0.0778	-0.06187	-0.04887	0.019402	-0.06901	0.000175	-0.04664	-0.02021	0.0086	-0.01099	-0.01691	0.048988	-0.01727
-7.59601	-0.06211	-0.00983	-0.07734	-0.06998	-0.03761	0.030663	-0.08073	0.011437	-0.04664	-0.02802	0.0086	-0.01099	-0.02442	0.048988	-0.0246
-7.49603	-0.0736	-0.00945	-0.06585	-0.07726	-0.02956	0.04261	-0.08019	0.00385	-0.04641	-0.01952	0.00883	-0.02218	-0.01699	0.049217	-0.02485
-7.39603	-0.07383	0.00112	-0.05827	-0.07749	-0.03715	0.042687	-0.05338	0.011742	-0.04664	0.00323	0.016716	-0.01521	-0.03645	0.048988	-0.02508
-7.29602	-0.07203	-0.0196	-0.05647	-0.0882	-0.02845	0.040276	-0.02033	0.00152	-0.06827	-0.00669	0.014308	-0.04044	-0.04636	0.03907	-0.03499
-7.19601	-0.05649	-0.01233	-0.05264	-0.11093	-0.0437	0.036284	0.00302	-0.00247	-0.06055	-0.01068	0.022034	-0.04443	-0.01129	0.035078	-0.02696
-7.09601	-0.02328	-0.01788	-0.05819	-0.11678	-0.04955	0.038246	0.017159	-0.00832	-0.08562	0.034248	0.023994	-0.04247	-0.01714	0.029228	-0.02531
-6.99603	-0.04843	-0.03553	-0.06413	-0.14194	-0.05081	0.012779	0.014977	-0.02521	-0.08329	0.00909	0.011009	-0.06763	-0.04231	-0.00765	-0.04265
-6.89603	-0.0404	-0.03967	-0.06046	-0.14529	-0.03589	-0.00668	0.029907	-0.0181	-0.05664	0.00495	0.02939	-0.07178	-0.05395	-0.03102	-0.0468
-6.79602	-0.02891	-0.05897	-0.06803	-0.12678	-0.04392	-0.00645	0.022789	-0.02567	-0.06421	0.016901	0.030543	-0.07935	-0.05355	-0.03062	-0.05437
-6.69601	-0.01734	-0.05866	-0.04896	-0.13899	-0.04316	-0.0141	0.030909	-0.02583	-0.05265	0.016747	0.042107	-0.07951	-0.05418	-0.02733	-0.05405
-6.59601	-0.01133	-0.02967	0.031578	-0.15983	0.072075	-0.000893	0.04818	-0.02732	-0.03883	0.030571	0.067192	-0.06147	-0.04739	-0.02102	-0.0368
-6.49603	-0.02861	-0.04726	0.026016	-0.18086	0.085131	-0.01427	0.042313	-0.01787	0.065476	0.03673	0.06163	-0.05983	-0.02231	-0.01891	-0.03064
-6.39603	-0.01906	-0.05694	0.062447	-0.3796	0.075298	-0.0241	0.032173	-0.02755	0.117043	0.045818	0.059459	-0.06951	-0.01339	-0.02952	-0.03327
-6.29602	-0.01539	-0.05296	0.086571	-0.54029	0.079737	-0.02418	0.024895	-0.03168	0.117732	0.038691	0.063136	-0.06629	-0.02067	-0.04414	-0.0521
-6.19601	0.000389	-0.05701	0.094076	-1.15342	0.083489	-0.02012	0.00176	-0.03498	0.13726	0.046196	0.071098	-0.09257	-0.04379	-0.04086	-0.04461
-6.09601	-0.03719	-0.06288	0.095566	-1.22148	0.096695	-0.02644	0.0067	-0.02974	0.157974	0.047684	0.065079	-0.08763	-0.03886	-0.0464	-0.05063
-5.99603	-0.04844	-0.06257	0.096336	0.515102	0.085445	-0.04505	-0.00455	-0.03348	0.154533	0.01736	0.069603	-0.1067	-0.042	-0.04671	-0.06218
-5.89603	-0.03233	-0.03974	0.139153	0.273517	0.101215	-0.01801	0.010765	-0.01817	0.169853	0.044238	0.096179	-0.09107	-0.02652	-0.04311	-0.03859
-5.79602	-0.02156	-0.05898	0.12291	0.40697	0.085284	-0.01472	0.00279	-0.02568	0.115466	0.032061	0.049151	-0.1028	-0.04324	-0.05061	-0.03531
-5.69601	-0.03687	-0.05521	0.056816	0.566032	0.054039	-0.03364	-0.00425	-0.03333	0.087975	0.025017	0.033836	-0.09904	-0.0537	-0.04687	-0.05062
-5.59601	-0.03626	-0.06287	0.026024	0.874474	-0.00394	-0.02598	0.00716	-0.02522	0.029533	0.03643	0.034294	-0.09888	-0.05012	-0.05813	-0.05016
-5.49603	-0.00946	-0.07858	0.017517	0.89142	-0.01651	-0.01776	0.00287	-0.01825	-0.00571	0.032136	0.025787	-0.11054	-0.05441	-0.06226	-0.04695
-5.39603	-0.02547	-0.0746	-0.00554	0.938371	-0.02019	-0.01472	-0.01253	-0.02193	-0.02126	0.040178	0.00273	-0.10326	-0.06981	-0.05499	-0.06265
-5.29602	-0.02883	-0.05544	-0.00591	0.924535	-0.01605	-0.00637	-0.00884	-0.01388	-0.01351	0.056036	0.010168	-0.10677	-0.05441	-0.05851	-0.05429
-5.19601	-0.02148	-0.05905	-0.02936	0.933136	-0.00839	0.000978	-0.02011	-0.00653	-0.0368	0.051666	-0.05154	-0.10318	-0.06956	-0.05444	-0.04695
-5.09601	-0.0229	-0.0528	-0.03452	1.1708	-0.01386	0.00738	-0.01447	-0.01185	-0.0507	0.04995	-0.04624	-0.1049	-0.07128	-0.0371	-0.04038
-4.99603	-0.01173	-0.03742	-0.02711	1.55398	-0.01847	0.018547	-0.01862	-0.000222	-0.04704	0.034385	-0.07383	-0.10123	-0.06388	-0.04047	-0.03376
-4.89603	-0.02673	-0.04163	-0.04288	2.55695	-0.04129	0.00745	-0.01425	0.00729	-0.0625	0.026429	-0.08493	-0.10452	-0.12215	-0.03671	-0.06
-4.79602	-0.03124	-0.04958	-0.05038	2.51151	-0.02596	0.01075	-0.01034	0.011847	-0.0978	0.022376	-0.08132	-0.0895	-0.11465	-0.02171	-0.04499
-4.69601	-0.02157	-0.03912	-0.02895	2.49836	-0.02081	0.020426	-0.000632	0.040749	-0.11843	0.020485	-0.06445	-0.09106	-0.0973	-0.03077	-0.0236
-4.59601	-0.02718	-0.02599	-0.0313	2.51524	-0.03472	0.025734	-0.00283	0.054176	-0.08953	0.029884	-0.05849	-0.06686	-0.07887	-0.03718	-0.00968
-4.49603	-0.05404	-0.06067	-0.06177	2.5012	-0.08813	-0.000671	-0.02969	0.058571	-0.08936	-0.01949	-0.07663	-0.09622	-0.05574	-0.05234	-0.0053
-4.39603	-0.04072	-0.04734	-0.05656	2.5111	-0.08619	-0.02543	-0.02042	0.059715	-0.0565	0.013236	-0.05171	-0.09116	-0.04676	-0.04258	0.00445
-4.29602	-0.03314	-0.05099	-0.07211	2.50665	-0.0827	-0.01443	-0.02393	0.036989	-0.06845	0.00876	-0.04822	-0.09482	-0.05044	-0.04688	-0.01204
-4.19601	-0.03616	-0.04357	-0.07186	2.51798	-0.07073	-0.00277	-0.0165	0.037056	-0.06008	-0.0024	-0.04406	-0.09521	-0.04987	-0.04694	-0.03039
-4.09601	-0.03056	-0.06498	-0.07795	2.5169	-0.06464	-0.01215	-0.02619	0.034721	-0.06211	-0.01255	-0.05015	-0.1085	-0.0527	-0.05663	-0.02085
-3.99603	-0.01548	-0.06036	-0.07367	2.53601	-0.04175	-0.00473	-0.01456	0.038845	-0.04251	-0.000919	-0.04633	-0.08966	-0.05183	-0.05641	-0.01017
-3.89603	-0.01174	-0.04976	-0.07054	2.55086	-0.03816	-0.000992	-0.02254	0.050429	-0.03548	-0.0089	-0.05397	-0.1014	-0.01778	-0.04515	-0.03766
-3.79602	-0.01779	-0.05476	-0.076	2.54541	-0.06235	-0.01441	-0.01612	0.052765	-0.04483	-0.022	-0.05991	-0.11076	-0.04292	-0.04687	-0.07405
-3.69601	-0.04006	-0.0592	-0.0917	2.54188	-0.02761	-0.00589	-0.01214	0.053017	-0.04913	-0.00631	-0.05248	-0.12255	-0.04566	-0.0621	-0.05851
-3.59601	-0.03275	-0.07809	-0.11169	2.54126	-0.03915	-0.00995	-0.02011	0.047852	-0.06851	-0.00662	-0.08405	-0.13443	-0.03098	-0.07147	-0.07773
-3.49603	-0.02735	-0.04523	-0.12507	2.5346	-0.02192	0.00683	-0.003	0.038687	-0.06312	-0.01234	-0.09757	-0.12812	0.00613	-0.08688	-0.07235
-3.39603	-0.02343	-0.03756	-0.12115	2.51151	-0.01891	-0.000969	0.00904	0.038398	-0.07858	0.022376	-0.11257	-0.12435	0.030051	-0.05326	-0.07594
-3.29602	-0.01805	-0.04874	-0.11686	2.49984	-0.03682	0.031456	0.060356	0.042683	-0.06587	0.054005	-0.10423	-0.1121	0.073704	-0.06008	-0.06805
-3.19601	-0.00415	-0.03702	-0.09797	2.49188	-0.01825	0.070331	0.102527	0.042053	-0.05853	0.072907	-0.09329	-0.11319	0.103546	-0.07228	-0.04868
-3.09601	-0.04383	-0.01093	-0.09953	2.43078	-0.05933	0.098473	0.096916	-0.0106	-0.09522	0.051811	-0.13407	-0.12208	0.063393	-0.10243	-0.04633
-2.99603	-0.03585	-0.00388	-0.12608	2.35377	-0.07509	0.074394	0.085686	-0.03307	-0.14353	0.036508	-0.19608	-0.12583	0.028389	-0.17477	-0.06257
-2.89603	-0.02922	0.00369	-0.116	2.3293	-0.0472	0.031189	0.092468	-0.03832	-0.21484	0.043623	-0.23961	-0.11154	0.012236	-0.15907	-0.07218
-2.79602	-0.02625	0.018227	-0.14523	2.27712	-0.04673	-0.00161	0.064491	-0.06254	-0.24921	0.027704	-0.24506	-0.13622	-0.0076	-0.14031	-0.03062
-2.69601	0.00388	0.048042	-0.17103	2.37522	-0.07363	-0.03913	0.054317	-0.03896	-0.21874	0.033302	-0.22259	-0.14733	0.00988	-0.15236	0.0089
-2.59601	0.00444	0.032974	-0.05528	2.36641	-0.09291	0.048935	-0.0226	-0.03654	-0.11055	0.091354	-0.10921	-0.11739	-0.05066	0.029923	-0.03445
-2.49603	0.102461	0.038757	-0.00281	2.65489	-0.16616	0.182068	0.135529	-0.07494	-0.02588	0.057631	-0.10562	-0.04523	-0.13068	0.055695	-0.25301
-2.39603	-0.12864	-0.15435	-0.24075	1.13299	0.265068	-0.17886	-0.34963	-0.05369	0.160255	0.266533	-0.02171	-0.17663	-0.37299	-0.54539	0.100105
-2.29602	0.00678	-0.00397	-0.151	0.964541	0.075991	-0.09003	-0.09753	-0.15686	-0.04883	0.157595	0.090639	-0.26218	0.0273	-0.1039	0.038195
-2.19601	-0.01649	-0.10233	-0.19604	0.584221	-0.11103	-0.12601	-0.181	-0.14262	-0.0568	0.075096	-0.04389	-0.2674	-0.11129	-0.16441	-0.11726
-2.09601	-0.07142	-0.01334	-0.06568	0.271812	-0.13911	-0.0391	0.034966	0.044487	-0.06812	0.039391	0.134911	-0.08451	0.01191	0.014061	-0.12985
-1.99603	-0.02629	-0.06919	-0.11076	0.30864	-0.05882	-0.08918	-0.03996	-0.07884	-0.06446	0.040605	-0.03577	-0.12177	-0.03738	-0.0621	-0.15614
-1.89603	-0.0689	-0.00555	-0.13741	0.190223	-0.07519	-0.11504	-0.06051	-0.04849	0.028603	0.033607	-0.07821	-0.09234	-0.00419	-0.07298	-0.16375
-1.79602	-0.04994	-0.00999	-0.12562	0.135944	-0.0301	-0.05247	-0.03806	-0.12169	-0.06291	0.036487	0.016864	-0.04804	0.027301	-0.09586	-0.11868
-1.69601	-0.10507	-0.03922	-0.1854	0.050629	-0.00104	-0.09571	-0.14209	-0.16733	-0.0379	-0.02444	0.041107	-0.08804	-0.03427	-0.14675	-0.1115
-1.59601	0.188911	0.01368	-0.26037	0.091805	0.165291	0.088692	-0.10754	-0.20614	0.104836	0.23423	0.368996	0.07206	0.051598	-0.20359	0.080772
-1.49603	0.302441	-0.13351	-0.17068	0.130963	0.109753	-0.15411	-0.1452	-0.01494	0.172981	0.313397	-0.04928	-0.07311	-0.07778	-0.17703	-0.16022
-1.39603	-0.48209	-0.01702	-0.09484	0.00659	-0.28495	-0.10217	0.178474	-0.05979	-0.27697	-0.0777	-0.21482	-0.1527	-0.00643	0.084145	-0.35741
-1.29602	0.136383	0.183929	0.142059	-0.70151	-0.19269	0.231293	0.138489	0.108215	-0.28751	-0.27921	-0.24024	-0.08725	0.1044	0.119766	-0.3672
-1.19601	-0.12444	0.021439	-0.07074	-0.74123	-0.07494	-0.02884	-0.2832	-0.21339	-0.11446	-0.08473	-0.18514	-0.1288	-0.26456	-0.2663	-0.21976
-1.09601	-0.10218	0.148857	-0.10255	-0.5193	-0.04972	0.191673	-0.13206	0.175896	-0.12827	-0.03373	0.00353	-0.06513	0.084251	-0.09061	-0.1275
-0.99603	-0.08629	0.01722	-0.11453	-0.64073	-0.10475	0.043953	-0.07259	-0.00288	-0.13131	0.012012	-0.07858	-0.15444	-0.09895	-0.04632	-0.12347
-0.89603	-0.10018	0.0326	-0.12804	-0.54665	-0.12646	0.019814	-0.02111	0.061961	-0.09765	0.152171	-0.09276	-0.1245	-0.08874	-0.09266	-0.0394
-0.79602	-0.05518	0.053841	-0.08257	-0.44322	-0.05287	-0.01473	0.021553	0.108206	-0.05049	0.205161	-0.05851	-0.12029	-0.09075	-0.12875	-0.06063
-0.69601	-0.08157	0.014954	-0.1305	-0.50678	-0.06924	-0.07487	0.010462	0.070892	-0.05765	0.164246	-0.07852	-0.13092	-0.05746	-0.15763	-0.09515
-0.59601	-0.02219	0.096672	-0.0424	-0.47819	-0.04066	-0.1255	0.13372	0.116997	-0.03452	0.307671	0.011803	-0.1359	-0.0723	0.00219	-0.05265
-0.49603	0.094796	0.26133	0.165871	-0.29775	0.137612	0.539803	0.347786	0.311165	-0.00796	0.401253	0.138191	0.055031	0.148323	0.158592	0.059182
-0.39603	-0.08662	-0.19341	-0.00997	-0.25449	-0.05463	-0.26965	-0.25433	0.045526	-0.11056	0.107934	0.158624	0.052589	-0.37487	-0.07632	-0.07397
-0.29602	0.249281	-0.03616	-0.30554	-0.41219	0.070815	-0.23459	-0.01035	0.13893	0.176009	0.00151	0.086104	-0.05093	0.00589	-0.21094	-0.15978
-0.19601	0.20475	0.29969	-0.08265	0.24189	0.103188	-0.04545	-0.00544	-0.03451	0.04789	0.053993	0.053139	0.205727	-0.08254	0.090386	0.00758
-0.09601	0.175789	0.517128	0.201668	0.716652	-0.09722	0.497444	0.480293	-0.01598	0.086556	0.015816	-0.24133	-0.19717	0.325188	0.871559	0.705315
0.00397	-0.15917	-0.06912	0.014008	0.101236	-0.18734	-0.35925	0.00671	-0.09624	-0.28342	-0.01461	-0.22522	0.103455	-0.0937	0.334549	0.789423
0.103973	-0.55986	-0.52879	-0.45067	-0.44758	-0.25193	-0.40239	-0.44627	-0.31272	-0.53484	-0.39079	-0.58448	-0.40575	-0.45967	-0.16124	0.029974
0.203979	-0.44484	-0.29512	-0.21559	-0.23525	-0.17629	-0.22011	-0.22743	-0.16787	0.024821	-0.08593	-0.04885	-0.2488	-0.20295	-0.31038	-0.06235
0.303986	0.041718	0.251801	0.307035	0.26181	0.25058	0.241575	0.32034	0.387909	0.448914	0.392212	0.347107	0.268921	0.391281	0.231778	0.155151
0.403992	0.182884	0.422356	0.432671	0.402977	0.410362	0.413475	0.469261	0.521111	0.503349	0.520714	0.545311	0.537743	0.594643	0.468834	0.45179
0.503967	0.616534	0.850014	0.769691	0.729724	0.73836	0.766914	0.816444	0.876788	0.869301	0.829974	0.827644	0.893227	1.00918	1.15508	1.18637
0.603973	0.710049	0.965477	0.84362	0.714047	0.786129	0.81411	0.862877	0.91174	0.890251	0.884304	0.901242	1.00368	1.11337	1.40977	1.59443
0.703979	0.786229	1.00931	0.886963	0.720983	0.849798	0.859161	0.887939	0.967565	0.949041	0.960149	0.960515	1.13266	1.22876	1.53641	1.9959
0.803986	0.887047	1.07995	0.959474	0.821983	0.931084	0.971528	0.957338	1.04247	1.03439	1.04174	1.00729	1.24551	1.40318	1.79674	2.43954
0.903992	0.908516	1.06922	0.92765	0.881081	0.964729	0.981758	0.949409	1.05985	1.03226	1.0326	1.04484	1.30695	1.49198	1.96304	2.81007
1.00397	0.904283	1.00737	0.903915	0.877519	0.979905	0.965805	0.955521	1.04424	0.997116	1.05245	1.05312	1.32213	1.5459	2.09227	3.12555
1.10397	0.910139	0.993362	0.881821	0.88304	0.993239	0.971664	0.939194	1.04307	0.964218	1.06566	1.05897	1.34016	1.60347	2.235	3.39438
1.20398	0.887043	0.950729	0.828537	0.852283	0.981067	0.952133	0.918869	1.03838	0.939991	1.06142	1.04726	1.33626	1.65442	2.36766	3.63922
1.30399	0.850609	0.926506	0.796202	0.826958	0.927147	0.907774	0.894835	1.00652	0.89782	1.01751	1.04321	1.35519	1.72628	2.50375	3.85484
1.40399	0.842972	0.956985	0.816025	0.815872	0.956528	0.904495	0.913406	1.01387	0.897507	1.02895	1.08165	1.40111	1.77802	2.65955	4.15454
1.50397	0.852188	0.946335	0.816971	0.816818	0.958267	0.916367	0.90358	1.02684	0.909378	1.05785	1.10133	1.40251	1.83801	2.81329	4.41844
1.60397	0.821024	0.904236	0.785645	0.786112	0.927072	0.863312	0.884277	0.995645	0.859772	1.03901	1.09046	1.39197	1.897	2.93086	4.66383
1.70398	0.820871	0.892372	0.782204	0.77424	0.892709	0.882545	0.868324	0.98002	0.832895	1.08543	1.09907	1.43104	1.9759	3.06759	4.90321
1.80399	0.815239	0.887047	0.806878	0.776421	0.910362	0.888788	0.866937	0.978142	0.870079	1.07964	1.12408	1.44479	2.07121	3.21446	5.16743
1.90399	0.819382	0.902145	0.799789	0.784012	0.922012	0.904343	0.889664	0.962448	0.893143	1.08363	1.13539	1.47987	2.15254	3.39017	5.47157
2.00397	0.80915	0.869385	0.77829	0.750464	0.900061	0.890656	0.856598	0.929572	0.871155	1.06199	1.12686	1.50916	2.18167	3.52414	5.72008
2.10397	0.803908	0.875107	0.796036	0.744764	0.906233	0.896683	0.855606	0.92433	0.888901	1.07628	1.1754	1.55379	2.24676	3.64047	6.0061
2.20398	0.805643	0.861977	0.802132	0.732126	0.900461	0.902779	0.849678	0.929636	0.876566	1.08207	1.17759	1.57566	2.30395	3.78704	6.23251
2.30399	0.802803	0.857765	0.806192	0.739632	0.896858	0.898233	0.838419	0.918861	0.880013	1.09815	1.19337	1.59486	2.35896	3.91219	6.51797
2.40399	0.819077	0.859787	0.822586	0.74086	0.894363	0.892776	0.851242	0.931839	0.88533	1.11488	1.19884	1.63237	2.42676	4.0658	6.77672
2.50397	0.799769	0.863457	0.796104	0.714381	0.886775	0.896294	0.832237	0.935664	0.886314	1.11511	1.21017	1.66323	2.50465	4.19117	7.01477
2.60397	0.795699	0.85939	0.807358	0.729232	0.870986	0.888474	0.847092	0.939559	0.912277	1.13011	1.22157	1.7054	2.59042	4.32367	7.22696
2.70398	0.779065	0.854164	0.7826	0.71214	0.872632	0.871529	0.822182	0.92262	0.903608	1.11363	1.22838	1.6966	2.6513	4.43938	7.48298
2.80399	0.809067	0.864792	0.793681	0.711166	0.860916	0.890117	0.822459	0.941055	0.913895	1.13252	1.27071	1.74721	2.7327	4.59938	7.72406
2.90399	0.785477	0.845718	0.778061	0.688522	0.837784	0.878708	0.825455	0.906357	0.887344	1.12831	1.27415	1.78206	2.76833	4.72438	7.90735
3.00397	0.768991	0.840492	0.78019	0.68284	0.832559	0.861305	0.820229	0.90864	0.905556	1.11558	1.27689	1.81965	2.83324	4.84806	8.11337
3.10397	0.770301	0.841805	0.770241	0.680397	0.83387	0.863075	0.81028	0.902443	0.91468	1.13596	1.29023	1.85658	2.88534	4.96999	8.35343
3.20398	0.759288	0.842049	0.77018	0.660961	0.83366	0.851143	0.799263	0.902691	0.91447	1.1323	1.29783	1.89588	2.95216	5.10743	8.57165
3.30399	0.762894	0.822372	0.762834	0.653763	0.82225	0.831926	0.802415	0.90239	0.903366	1.1248	1.29845	1.93871	3.02606	5.23212	8.77524
3.40399	0.774368	0.830246	0.765701	0.66835	0.818405	0.828079	0.802628	0.894791	0.907028	1.14049	1.33336	1.96611	3.11253	5.36093	9.0164
3.50397	0.766634	0.829865	0.739227	0.649386	0.810214	0.820343	0.806305	0.89847	0.911011	1.14011	1.3447	1.99744	3.19417	5.50961	9.20836
3.60397	0.753369	0.805336	0.72596	0.628155	0.785687	0.818001	0.78553	0.877697	0.905251	1.1273	1.3397	2.02277	3.22747	5.60244	9.41775
3.70398	0.75296	0.804932	0.737274	0.627747	0.784973	0.806671	0.785126	0.88855	0.909363	1.14612	1.37024	2.06158	3.2666	5.74249	9.65593
3.80399	0.75679	0.808762	0.729385	0.616409	0.769577	0.798324	0.788955	0.8694	0.9207	1.1498	1.37437	2.08525	3.32059	5.8632	9.87898
3.90399	0.742973	0.806664	0.727287	0.614464	0.767479	0.797142	0.787315	0.875267	0.926872	1.14861	1.38445	2.13439	3.35863	5.98313	10.1188
4.00397	0.737715	0.800949	0.721573	0.62422	0.75395	0.802689	0.800674	0.873305	0.944138	1.16167	1.40907	2.17854	3.43402	6.12086	10.3434
4.10397	0.758599	0.799309	0.719627	0.610405	0.760125	0.789024	0.799034	0.883385	0.942497	1.16378	1.4157	2.21642	3.52253	6.23704	10.58
4.20398	0.745072	0.796738	0.717667	0.608292	0.757859	0.79097	0.808029	0.881119	0.948045	1.16979	1.43266	2.2451	3.61028	6.36351	10.8087
4.30399	0.756638	0.792984	0.721419	0.60408	0.773331	0.794722	0.808028	0.892227	0.963211	1.18526	1.44844	2.27995	3.67636	6.48852	11.0312
4.40399	0.750702	0.787354	0.727051	0.586884	0.7677	0.796906	0.794891	0.875336	0.950073	1.17932	1.47406	2.30212	3.73683	6.58398	11.2674
4.50397	0.737337	0.781494	0.710388	0.573061	0.761843	0.790588	0.789032	0.869478	0.952332	1.18549	1.48727	2.32706	3.80159	6.6875	11.4719
4.60397	0.73883	0.790344	0.722687	0.571105	0.763031	0.780823	0.802246	0.88269	0.972748	1.19434	1.49704	2.35635	3.84184	6.79868	11.6415
4.70398	0.727573	0.767822	0.700623	0.570774	0.744266	0.769562	0.790985	0.871433	0.953983	1.19135	1.50531	2.38385	3.90137	6.9082	11.8029
4.80399	0.723587	0.763535	0.707444	0.547592	0.74028	0.76558	0.786546	0.867142	0.969528	1.19908	1.53227	2.40361	3.97925	7.00188	12.0286
4.90399	0.727188	0.771347	0.699783	0.547745	0.743423	0.780594	0.778885	0.863235	0.973129	1.22176	1.54744	2.42628	4.06067	7.11906	12.2052
5.00397	0.719996	0.764153	0.704308	0.551966	0.72497	0.765892	0.77169	0.855585	0.977654	1.21472	1.54852	2.44659	4.12457	7.22875	12.3539
5.10397	0.742726	0.775169	0.715324	0.555012	0.743794	0.776909	0.782707	0.863148	0.988213	1.22603	1.59078	2.49261	4.20511	7.32961	12.6457
5.20398	0.719684	0.76384	0.703537	0.532428	0.732471	0.765579	0.77919	0.851825	0.973438	1.23424	1.6068	2.49736	4.24488	7.43968	12.8614
5.30399	0.738907	0.771347	0.70024	0.539932	0.739517	0.772628	0.79811	0.871048	0.980942	1.25346	1.63744	2.53581	4.29942	7.54501	13.2127
5.40399	0.735382	0.767365	0.715332	0.536102	0.724731	0.757843	0.787079	0.867523	0.989136	1.25729	1.64594	2.56339	4.37776	7.68585	13.3693
5.50397	0.735153	0.755875	0.703537	0.527908	0.736221	0.765427	0.78685	0.867294	0.996414	1.25752	1.66524	2.58284	4.44801	7.81079	13.6698
5.60397	0.73079	0.751968	0.692429	0.524461	0.732316	0.76152	0.790298	0.863389	0.985001	1.27315	1.66914	2.60268	4.50644	7.93172	13.8339
5.70398	0.717568	0.750008	0.697975	0.522195	0.73005	0.75956	0.777077	0.86924	0.98304	1.2826	1.69016	2.6276	4.56277	8.06617	14.0354
5.80399	0.725235	0.749863	0.697522	0.514542	0.722397	0.77113	0.776929	0.869095	0.994614	1.28276	1.68657	2.65916	4.63371	8.16789	14.2107
5.90399	0.715622	0.74025	0.692123	0.504471	0.712784	0.761063	0.767319	0.859482	0.985001	1.28487	1.70821	2.6769	4.68192	8.29517	14.392
6.00397	0.715698	0.740326	0.680481	0.493286	0.71286	0.749878	0.767395	0.871277	0.985077	1.28448	1.72736	2.70776	4.71402	8.41586	14.5915
6.10397	0.717574	0.750015	0.682358	0.502975	0.714736	0.75145	0.780991	0.872695	0.986954	1.29463	1.7375	2.72932	4.77371	8.53133	14.7854
6.20398	0.721244	0.753685	0.686028	0.506644	0.717948	0.747612	0.78466	0.865104	0.998435	1.30611	1.7604	2.76455	4.82847	8.6636	14.9567
6.30399	0.707809	0.739944	0.672591	0.492752	0.701065	0.734176	0.771224	0.852127	0.996719	1.3044	1.75899	2.79018	4.8741	8.76782	15.1347
6.40399	0.717033	0.730247	0.670403	0.479301	0.691063	0.743706	0.76873	0.860741	0.994072	1.31362	1.76806	2.82659	4.9341	8.89046	15.3122
6.50397	0.705857	0.738297	0.666275	0.475328	0.694902	0.728317	0.757858	0.857988	0.979141	1.31026	1.77266	2.84261	4.98105	8.98415	15.5195
6.60397	0.70398	0.735962	0.653137	0.477662	0.685517	0.738159	0.774902	0.867371	0.985077	1.32791	1.77829	2.87228	5.02605	9.09195	15.728
6.70398	0.709761	0.730484	0.65892	0.483442	0.691298	0.743942	0.773178	0.873152	1.00258	1.34572	1.8	2.90932	5.09059	9.20728	15.9413
6.80399	0.715469	0.736191	0.664626	0.488693	0.697006	0.749648	0.786696	0.867142	1.00829	1.37816	1.82524	2.95363	5.15863	9.36485	16.158
6.90399	0.711632	0.732353	0.660789	0.473289	0.693169	0.745811	0.78286	0.863304	1.00445	1.38634	1.84048	2.96978	5.21355	9.47039	16.3573
7.00397	0.705248	0.726425	0.654556	0.459856	0.687242	0.739883	0.788651	0.857378	0.99852	1.39214	1.84282	3.00291	5.26996	9.55415	16.531
7.10397	0.682186	0.714622	0.635246	0.447597	0.68716	0.735893	0.777153	0.845119	0.998436	1.38815	1.85055	3.02206	5.34817	9.66016	16.7187
7.20398	0.676637	0.708771	0.6297	0.430788	0.681612	0.729889	0.779114	0.82831	1.00025	1.39386	1.86453	3.04807	5.41277	9.77554	16.9316
7.30399	0.684219	0.720871	0.63728	0.438065	0.689194	0.726209	0.794507	0.835892	0.997025	1.39799	1.89165	3.09425	5.47942	9.9122	17.1697
7.40399	0.674065	0.718376	0.627586	0.42086	0.668083	0.716209	0.784508	0.838371	1.01031	1.3883	1.90118	3.10455	5.54707	10.0153	17.3397
7.50397	0.674835	0.711182	0.627899	0.421173	0.687622	0.709015	0.777313	0.849487	1.01062	1.40033	1.91742	3.14346	5.61847	10.1366	17.5505
7.60397	0.677817	0.71447	0.631187	0.432273	0.690909	0.724022	0.791862	0.849326	1.02172	1.42315	1.94024	3.17455	5.6916	10.2572	17.7222
7.70398	0.660937	0.705093	0.621811	0.422442	0.681231	0.714645	0.771225	0.839953	1.01235	1.41378	1.9504	3.19612	5.76052	10.3577	17.9162
7.80399	0.66851	0.704399	0.621115	0.410942	0.67379	0.714407	0.770987	0.839714	1.01211	1.41354	1.96923	3.21963	5.81527	10.478	18.1032
7.90399	0.654922	0.687363	0.60408	0.405624	0.675217	0.708633	0.765671	0.833939	1.00633	1.42683	1.97173	3.25246	5.89856	10.5738	18.2771
8.00397	0.653117	0.677742	0.59446	0.40681	0.658092	0.706367	0.766853	0.824321	1.00843	1.40596	1.97382	3.26252	5.94831	10.6739	18.4584
8.10397	0.656874	0.681503	0.598221	0.399306	0.661849	0.698868	0.759354	0.828078	1.01219	1.42143	1.99711	3.29784	6.00238	10.8066	18.6502
8.20398	0.653199	0.677826	0.594238	0.395326	0.658174	0.69519	0.755676	0.824403	1.00852	1.42557	2.00095	3.33322	6.04575	10.912	18.8457
8.30399	0.654839	0.679466	0.588368	0.389458	0.671074	0.696828	0.757314	0.826042	1.01797	1.43893	2.01461	3.36611	6.10238	11.0234	19.0387
8.40399	0.644852	0.669937	0.579147	0.379929	0.650284	0.687302	0.7556	0.816513	1.00844	1.43721	2.02852	3.38737	6.15097	11.1158	19.2011
8.50397	0.631249	0.667595	0.584312	0.377587	0.636224	0.696678	0.753258	0.814172	1.01736	1.44659	2.04525	3.40112	6.18786	11.2419	19.4092
8.60397	0.627732	0.664078	0.572983	0.385331	0.644426	0.693161	0.749741	0.810655	1.00258	1.4626	2.05	3.41682	6.23496	11.3787	19.5746
8.70398	0.62719	0.663841	0.572746	0.373833	0.632469	0.692924	0.749504	0.810417	1.01452	1.46206	2.0693	3.43987	6.3055	11.4805	19.7844
8.80399	0.614136	0.646576	0.555483	0.356567	0.615204	0.675661	0.743502	0.793152	1.01587	1.44901	2.05984	3.45041	6.35808	11.572	19.928
8.90399	0.621407	0.653847	0.562752	0.36338	0.622475	0.68293	0.73951	0.812141	1.01188	1.46409	2.09055	3.48893	6.42411	11.677	20.1225
9.00397	0.614138	0.634857	0.543762	0.344851	0.626925	0.675659	0.72052	0.793154	1.00461	1.46854	2.11063	3.52072	6.46793	11.7523	20.2954
9.10397	0.611497	0.632675	0.54158	0.343125	0.624741	0.673477	0.730057	0.790971	1.01384	1.47417	2.12016	3.54948	6.51605	11.902	20.4841
9.20398	0.596246	0.628685	0.53759	0.350396	0.620752	0.669487	0.725761	0.7987	1.01016	1.4819	2.13571	3.56924	6.57864	12.0077	20.6831
9.30399	0.594292	0.626732	0.535635	0.347984	0.62661	0.66799	0.716299	0.796745	1.0082	1.48775	2.15282	3.59417	6.65121	12.1226	20.8576
9.40399	0.588516	0.620956	0.529861	0.331406	0.620529	0.673019	0.718338	0.79097	1.00243	1.4937	2.15532	3.60838	6.72308	12.2187	21.0427
9.50397	0.584756	0.617195	0.5261	0.327188	0.609262	0.658455	0.714577	0.78721	1.01038	1.48994	2.17109	3.63587	6.79011	12.3435	21.2304
9.60397	0.59047	0.615097	0.524002	0.325089	0.606705	0.667618	0.712021	0.792618	1.00829	1.49565	2.18071	3.66066	6.86583	12.4313	21.4002
9.70398	0.582659	0.60759	0.516495	0.329302	0.599657	0.659653	0.704971	0.777605	1.00814	1.49986	2.19274	3.67284	6.92113	12.5336	21.58
9.80399	0.584152	0.61705	0.525953	0.33876	0.609116	0.65785	0.702711	0.787064	1.00679	1.5284	2.22173	3.71385	6.98871	12.6445	21.7576
9.90399	0.566948	0.611107	0.520012	0.332817	0.61068	0.651909	0.69677	0.78112	1.02337	1.51119	2.23531	3.73916	7.04183	12.7476	21.9513
10.004	0.567032	0.611191	0.520096	0.332901	0.603256	0.6595	0.696854	0.780746	1.01219	1.52299	2.24681	3.77831	7.12347	12.8691	22.1345
10.104	0.561319	0.617195	0.514381	0.327188	0.597544	0.646278	0.702553	0.764231	1.00648	1.52479	2.25312	3.80338	7.19636	12.9416	22.3088
10.204	0.572891	0.61705	0.502975	0.327042	0.597397	0.646133	0.694901	0.775345	1.01414	1.51714	2.27251	3.83104	7.26653	13.0624	22.5076
10.304	0.568901	0.620872	0.510246	0.323051	0.592949	0.642143	0.69091	0.771355	1.01015	1.52486	2.28805	3.84658	7.33254	13.168	22.6836
10.404	0.569138	0.620651	0.510483	0.323288	0.581924	0.64238	0.691147	0.771591	1.01039	1.54463	2.3	3.87776	7.38339	13.2891	22.8715
10.504	0.572806	0.61306	0.525414	0.326957	0.585593	0.646049	0.694359	0.786979	1.02624	1.56002	2.3232	3.91299	7.43441	13.4214	23.0461
10.604	0.560871	0.593613	0.490799	0.323597	0.573963	0.634415	0.671463	0.775348	1.02586	1.5562	2.33065	3.9326	7.47326	13.5116	23.1951
10.704	0.559449	0.592346	0.489532	0.332673	0.572236	0.63269	0.681458	0.773621	1.02414	1.56619	2.33719	3.95822	7.53433	13.6273	23.373
10.804	0.564995	0.609154	0.505882	0.326958	0.577782	0.649498	0.687004	0.779167	1.02969	1.57955	2.35445	3.99502	7.60238	13.7339	23.5817
10.904	0.562897	0.607513	0.493439	0.325317	0.575684	0.636597	0.693176	0.777527	1.03976	1.57791	2.37234	4.02463	7.66667	13.8416	23.7601
11.004	0.54757	0.591728	0.492363	0.321252	0.572534	0.63253	0.688805	0.781274	1.04351	1.58556	2.37579	4.05917	7.72167	13.9512	23.9315
11.104	0.551406	0.595566	0.48494	0.336806	0.587172	0.636368	0.696854	0.785109	1.04765	1.59721	2.39165	4.07127	7.7877	14.0524	24.1272
11.204	0.56266	0.595558	0.484932	0.3368	0.575905	0.644173	0.697151	0.796822	1.05485	1.60892	2.41508	4.11033	7.81878	14.1539	24.3176
11.304	0.543358	0.587975	0.476888	0.328758	0.567863	0.628316	0.68459	0.78878	1.0393	1.60043	2.42657	4.13354	7.8698	14.2555	24.4585
11.404	0.533897	0.589317	0.467888	0.307579	0.558403	0.618858	0.679344	0.778862	1.02984	1.58752	2.42492	4.15502	7.93035	14.363	24.633
11.504	0.535476	0.579941	0.481033	0.321182	0.559982	0.62825	0.681229	0.781204	1.04344	1.60081	2.44588	4.18846	7.98285	14.4474	24.8025
11.604	0.528351	0.58078	0.481415	0.322021	0.560669	0.621429	0.68161	0.781586	1.05194	1.60541	2.45453	4.21964	8.03448	14.5604	24.9904
11.704	0.547261	0.603142	0.492058	0.34438	0.571766	0.639732	0.692711	0.800496	1.07055	1.62432	2.48906	4.25854	8.12323	14.6459	25.1854
11.804	0.537735	0.593613	0.471268	0.334396	0.573502	0.623002	0.683182	0.79097	1.07274	1.62651	2.48735	4.28807	8.17247	14.7384	25.3518
11.904	0.540001	0.595879	0.473534	0.325859	0.564201	0.632774	0.685448	0.793236	1.075	1.63613	2.50915	4.32159	8.23707	14.8616	25.5375
12.004	0.541641	0.597519	0.463455	0.33876	0.558334	0.634415	0.694901	0.794876	1.07664	1.63823	2.53001	4.36198	8.29747	14.9727	25.7455
12.104	0.543739	0.599617	0.465553	0.340858	0.560432	0.636513	0.696999	0.796974	1.08656	1.64814	2.54414	4.38783	8.33065	15.0762	25.9002
12.204	0.547263	0.591423	0.469078	0.344382	0.563956	0.651756	0.700523	0.800498	1.09008	1.66338	2.55938	4.43041	8.3734	15.1966	26.0718
12.304	0.532028	0.576187	0.465561	0.329147	0.548721	0.63652	0.685287	0.796982	1.08656	1.66768	2.56367	4.43471	8.40878	15.295	26.2363
12.404	0.531792	0.575951	0.453606	0.328453	0.548485	0.636284	0.685051	0.796745	1.08678	1.67886	2.57516	4.454	8.4598	15.4116	26.4157
12.504	0.531868	0.576027	0.465401	0.317726	0.548561	0.63636	0.685127	0.804634	1.09812	1.67924	2.59476	4.5044	8.51847	15.5016	26.5994
12.604	0.531876	0.576035	0.45369	0.336807	0.548111	0.647781	0.685135	0.804337	1.10594	1.69096	2.61385	4.53221	8.5966	15.5919	26.7794
12.704	0.539842	0.572281	0.461655	0.325547	0.533098	0.636063	0.680923	0.804796	1.10219	1.69457	2.61055	4.55971	8.66286	15.7091	26.9828
12.804	0.527885	0.564232	0.461418	0.332512	0.540672	0.624565	0.669426	0.804558	1.11367	1.69479	2.62984	4.59072	8.73667	15.8101	27.1852
12.904	0.527962	0.564308	0.461494	0.332893	0.540749	0.624641	0.669502	0.804634	1.11375	1.70267	2.63728	4.62986	8.7841	15.9203	27.345
13.004	0.522112	0.558456	0.4561	0.327043	0.534899	0.61879	0.663651	0.806597	1.10835	1.70809	2.63969	4.67479	8.86761	16.0234	27.4884
13.104	0.522026	0.558372	0.467278	0.326958	0.534813	0.618706	0.663567	0.806511	1.11953	1.71627	2.65133	4.71331	8.92629	16.1328	27.6564
13.204	0.517968	0.554619	0.462761	0.334924	0.542169	0.622459	0.659203	0.814172	1.12719	1.72393	2.6665	4.73705	8.99676	16.2497	27.8358
13.304	0.508438	0.552597	0.449783	0.332596	0.525131	0.61293	0.653885	0.804642	1.11766	1.72191	2.66899	4.75847	9.06535	16.3375	28.0017
13.404	0.520073	0.552513	0.442345	0.325005	0.525047	0.612389	0.654106	0.8041	1.12493	1.72604	2.68844	4.78213	9.13558	16.4082	28.1618
13.504	0.514299	0.546738	0.455185	0.33095	0.518816	0.607071	0.655533	0.787065	1.10789	1.72026	2.69438	4.81541	9.21918	16.496	28.3206
13.604	0.514214	0.546654	0.44384	0.330864	0.507469	0.606987	0.647942	0.78698	1.10781	1.73971	2.71383	4.84267	9.27785	16.5819	28.48
13.704	0.517897	0.550797	0.447983	0.335005	0.511611	0.61113	0.652084	0.798934	1.12413	1.7512	2.73704	4.88933	9.3448	16.676	28.6327
13.804	0.512344	0.556503	0.453688	0.340714	0.517319	0.624343	0.65779	0.804642	1.1411	1.75737	2.76274	4.91112	9.40082	16.7753	28.7791
13.904	0.508583	0.552742	0.449928	0.336494	0.525276	0.613075	0.65403	0.812599	1.14515	1.7533	2.77851	4.95033	9.42457	16.8772	28.9237
14.004	0.505944	0.550407	0.459312	0.330712	0.522942	0.610741	0.659508	0.80996	1.14236	1.75518	2.78399	4.97503	9.5041	16.9494	29.1011
14.104	0.494531	0.546501	0.455406	0.326806	0.519037	0.606834	0.655602	0.798547	1.12765	1.75128	2.81133	4.98315	9.53973	17.0658	29.2498
14.204	0.483204	0.535172	0.444534	0.315479	0.515064	0.595505	0.644272	0.798481	1.12712	1.7473	2.81173	5.00307	9.58652	17.1446	29.4067
14.304	0.489052	0.541023	0.46165	0.321327	0.509651	0.601359	0.661845	0.80088	1.13343	1.76142	2.82539	5.03971	9.63941	17.2361	29.5839
14.404	0.510155	0.550407	0.471031	0.330711	0.519035	0.610741	0.671227	0.810265	1.14281	1.77081	2.854	5.06518	9.6916	17.3473	29.7537
14.504	0.494077	0.534782	0.454948	0.315091	0.50311	0.595116	0.655602	0.794644	1.13546	1.7669	2.8504	5.07299	9.72692	17.4295	29.9253
14.604	0.485002	0.528854	0.438065	0.309465	0.490282	0.601212	0.649979	0.800737	1.1411	1.76909	2.85649	5.09471	9.76019	17.5375	30.0997
14.704	0.477107	0.513451	0.430626	0.301569	0.489588	0.592857	0.642082	0.792841	1.14492	1.77291	2.87985	5.10604	9.81106	17.6499	30.2599
14.804	0.488899	0.501808	0.453222	0.301643	0.493874	0.589483	0.653875	0.800728	1.145	1.78049	2.89945	5.11814	9.85394	17.7602	30.4548
14.904	0.483047	0.495956	0.436569	0.295792	0.488022	0.584091	0.647568	0.794876	1.13945	1.77885	2.91267	5.14354	9.91887	17.8749	30.629
15.004	0.480859	0.493767	0.445641	0.293145	0.485833	0.593163	0.64193	0.792687	1.14477	1.77621	2.91875	5.1726	9.97449	17.9706	30.814
15.104	0.474848	0.499321	0.439934	0.287592	0.480127	0.587456	0.636223	0.786981	1.13906	1.77096	2.92477	5.18642	9.98863	18.0662	30.9689
15.204	0.478598	0.491966	0.44384	0.283988	0.48403	0.591362	0.640129	0.790885	1.15514	1.78268	2.9479	5.2094	10.0513	18.1678	31.1558
15.304	0.455933	0.48056	0.432438	0.280396	0.472626	0.57996	0.628727	0.77948	1.155	1.78299	2.9368	5.20627	10.1027	18.2464	31.3013
15.404	0.467186	0.480095	0.443687	0.291649	0.491692	0.602928	0.639977	0.802452	1.16625	1.80206	2.9793	5.2683	10.1955	18.3473	31.5034
15.504	0.473284	0.474472	0.437607	0.28557	0.48607	0.585587	0.634354	0.796831	1.16844	1.80785	2.99321	5.29393	10.2369	18.4395	31.6583
15.604	0.463432	0.476341	0.428215	0.287895	0.487937	0.599174	0.636223	0.798698	1.17031	1.81002	3.01415	5.3344	10.3089	18.555	31.84
15.704	0.469141	0.482048	0.422203	0.281885	0.481928	0.593163	0.630211	0.792688	1.1643	1.81573	3.0086	5.34838	10.3542	18.6579	31.9937
15.804	0.465614	0.478523	0.418678	0.278053	0.478401	0.589637	0.638404	0.789162	1.17204	1.82392	3.01289	5.37189	10.4285	18.7561	32.174
15.904	0.46328	0.476189	0.416344	0.276024	0.476067	0.595116	0.63607	0.786827	1.16625	1.8294	3.02978	5.3933	10.4885	18.8634	32.3472
16.004	0.459611	0.472519	0.412674	0.272355	0.464585	0.590988	0.640213	0.790971	1.1743	1.8448	3.04158	5.42088	10.5361	18.9609	32.4845
16.104	0.459221	0.472435	0.41259	0.27227	0.4645	0.591362	0.640129	0.790886	1.17422	1.83346	3.04977	5.44814	10.6255	19.0703	32.6447
16.204	0.446092	0.466812	0.406967	0.278368	0.466692	0.585434	0.634964	0.785265	1.17641	1.83956	3.05196	5.48503	10.7018	19.1739	32.7991
16.304	0.449608	0.470329	0.410176	0.270164	0.4627	0.581441	0.641927	0.800499	1.17992	1.85088	3.075	5.50463	10.7526	19.2751	32.9702
16.404	0.440071	0.460793	0.393135	0.272346	0.468483	0.571907	0.632393	0.790962	1.18211	1.85307	3.085	5.53416	10.8012	19.3751	33.1209
16.504	0.447579	0.460487	0.39283	0.272041	0.467873	0.571144	0.640205	0.790657	1.18961	1.86057	3.09641	5.57652	10.8401	19.4879	33.2729
16.604	0.441797	0.454704	0.387047	0.265802	0.454584	0.554558	0.64193	0.79223	1.18353	1.86605	3.11016	5.60229	10.9089	19.5799	33.4471
16.704	0.432269	0.445175	0.377518	0.245013	0.445056	0.555832	0.632095	0.771442	1.16649	1.84526	3.11971	5.62401	10.9579	19.6718	33.5857
16.804	0.433983	0.446434	0.379233	0.258446	0.44677	0.546286	0.626303	0.773155	1.16821	1.85839	3.12969	5.65261	11.0178	19.7716	33.7398
16.904	0.420547	0.42955	0.373154	0.252823	0.441147	0.540665	0.620682	0.778946	1.1743	1.85307	3.14751	5.68651	11.0709	19.8673	33.8634
17.004	0.42054	0.429237	0.361885	0.252815	0.452858	0.552376	0.620674	0.771431	1.17384	1.86478	3.15531	5.72556	11.1259	19.9687	34.0193
17.104	0.416864	0.417747	0.357903	0.256341	0.448877	0.548393	0.616692	0.76745	1.17031	1.86816	3.18228	5.76455	11.2	20.0542	34.1681
17.204	0.422265	0.415642	0.355797	0.258446	0.446313	0.546288	0.614586	0.765343	1.17602	1.85479	3.18047	5.78979	11.2482	20.1423	34.326
17.304	0.418358	0.411736	0.351888	0.254082	0.431145	0.550191	0.610677	0.761436	1.17211	1.86306	3.1961	5.82854	11.2839	20.2245	34.5015
17.404	0.408524	0.402206	0.342361	0.241562	0.421616	0.540665	0.601151	0.751907	1.1743	1.87215	3.21001	5.85057	11.3329	20.309	34.6521
17.504	0.402732	0.403923	0.332359	0.254539	0.423027	0.542381	0.602867	0.765342	1.17602	1.87432	3.21954	5.87917	11.3929	20.4196	34.8143
17.604	0.40484	0.398216	0.338371	0.248377	0.41012	0.536369	0.608879	0.759638	1.17812	1.87643	3.2329	5.89346	11.4418	20.5039	34.9572
17.704	0.404457	0.397835	0.33799	0.236733	0.417244	0.539742	0.60804	0.759255	1.17774	1.88776	3.24079	5.92432	11.4887	20.6166	35.1087
17.804	0.393433	0.394623	0.326967	0.237427	0.406219	0.517458	0.585756	0.74823	1.17844	1.87674	3.24149	5.93283	11.5475	20.7034	35.2581
17.904	0.398827	0.400017	0.332359	0.242821	0.411613	0.52285	0.591148	0.761436	1.18383	1.89385	3.25439	5.97729	11.5925	20.8102	35.4234
18.004	0.398827	0.400017	0.332054	0.250175	0.419884	0.522392	0.591148	0.761436	1.18337	1.90166	3.27813	6.00823	11.6507	20.9076	35.5913
18.104	0.395074	0.396263	0.320793	0.247338	0.41958	0.507378	0.587395	0.757684	1.17617	1.91714	3.2861	6.03603	11.702	20.9862	35.7402
18.204	0.393204	0.394394	0.318924	0.256272	0.425522	0.505508	0.585526	0.755814	1.1743	1.91948	3.30376	6.06496	11.7465	21.0821	35.9065
18.304	0.406639	0.396111	0.320641	0.246727	0.438499	0.507225	0.587242	0.75753	1.18774	1.9212	3.32455	6.08276	11.7875	21.1966	36.0721
18.404	0.406181	0.407829	0.320641	0.254234	0.427238	0.515038	0.587242	0.75753	1.18774	1.94027	3.33282	6.11401	11.8307	21.2946	36.2281
18.504	0.389368	0.402275	0.303368	0.241174	0.421686	0.509483	0.5895	0.751978	1.18218	1.93517	3.34679	6.13924	11.8638	21.3869	36.3753
18.604	0.387192	0.400101	0.301193	0.238999	0.419205	0.507309	0.587326	0.761521	1.18001	1.94081	3.35634	6.15315	11.9207	21.4905	36.5444
18.704	0.383355	0.396263	0.285637	0.235162	0.407861	0.503471	0.583488	0.757684	1.18398	1.94869	3.37203	6.17275	11.9986	21.5834	36.6774
18.804	0.383659	0.396111	0.285483	0.246269	0.407707	0.503317	0.583334	0.75753	1.19524	1.95635	3.39141	6.19964	12.0295	21.662	36.8262
18.904	0.389061	0.390251	0.279625	0.229149	0.401848	0.497459	0.589195	0.751671	1.18188	1.96221	3.39727	6.21752	12.071	21.7575	37.0037
19.004	0.38929	0.39048	0.279396	0.229835	0.402077	0.497688	0.589424	0.759254	1.18211	1.97025	3.41703	6.25681	12.1532	21.8477	37.1521
19.104	0.385156	0.386345	0.264	0.236505	0.397943	0.505272	0.585289	0.74386	1.17797	1.97784	3.4204	6.28347	12.1952	21.9333	37.2891
19.204	0.381028	0.382675	0.26033	0.221574	0.394273	0.489883	0.581619	0.74019	1.18556	1.98198	3.42125	6.28807	12.2348	22.0387	37.4259
19.304	0.36953	0.382439	0.26055	0.221336	0.394035	0.489645	0.581381	0.751671	1.18188	1.99346	3.44805	6.31908	12.2819	22.1173	37.6128
19.404	0.363823	0.376732	0.266106	0.21563	0.388329	0.48394	0.575676	0.745964	1.17617	1.99947	3.46157	6.3326	12.3582	22.2241	37.7595
19.504	0.36367	0.376579	0.265495	0.215477	0.388176	0.483788	0.575523	0.745812	1.17571	2.00713	3.47344	6.35229	12.4167	22.3029	37.9198
19.604	0.358049	0.370956	0.249069	0.209856	0.382555	0.478165	0.569901	0.74019	1.1743	2.01323	3.48735	6.37791	12.4811	22.4184	38.0623
19.704	0.359764	0.372673	0.261589	0.212028	0.383811	0.479881	0.571617	0.741905	1.17602	2.02276	3.5086	6.41088	12.5339	22.5212	38.2127
19.804	0.354057	0.366966	0.244621	0.217583	0.366844	0.473869	0.56591	0.736198	1.17812	2.02877	3.52633	6.43597	12.5985	22.6524	38.3752
19.904	0.351952	0.364861	0.234703	0.215477	0.365196	0.475975	0.571617	0.734093	1.17602	2.03448	3.54375	6.44994	12.6779	22.7516	38.5171
20.004	0.348047	0.360954	0.230797	0.211572	0.372552	0.472069	0.567711	0.730188	1.17211	2.04229	3.55892	6.47729	12.7214	22.8573	38.6737
20.104	0.344148	0.357513	0.227356	0.208131	0.369111	0.46817	0.556458	0.726747	1.16867	2.05838	3.56375	6.49338	12.7762	22.9752	38.8184
20.204	0.33242	0.357048	0.226433	0.219383	0.368645	0.456444	0.555992	0.72628	1.17992	2.05791	3.58282	6.51244	12.8307	23.0837	38.9785
20.304	0.33242	0.357048	0.215169	0.219688	0.368645	0.456899	0.563802	0.72628	1.17992	2.06963	3.60235	6.54339	12.8698	23.1732	39.1698
20.404	0.323265	0.34774	0.205559	0.217583	0.359032	0.458549	0.553734	0.716667	1.17031	2.06783	3.61227	6.55361	12.9183	23.2542	39.2887
20.504	0.337973	0.358849	0.209465	0.228995	0.362937	0.461998	0.546379	0.720572	1.18203	2.09127	3.62789	6.5805	12.9618	23.367	39.4336
20.604	0.325066	0.349236	0.207359	0.219689	0.360833	0.448631	0.544731	0.726739	1.19164	2.10088	3.64501	6.59447	13.0297	23.4549	39.5796
20.704	0.331964	0.345329	0.203453	0.223291	0.345208	0.444725	0.552086	0.734094	1.18774	2.09698	3.65313	6.62151	13.0886	23.5216	39.7366
20.804	0.30336	0.340012	0.197832	0.217667	0.351303	0.438799	0.546007	0.72847	1.19337	2.09917	3.66658	6.62746	13.1337	23.6054	39.9021
20.904	0.309441	0.352837	0.203453	0.215477	0.356926	0.436913	0.540367	0.734093	1.18774	2.11651	3.67266	6.66088	13.1975	23.6893	40.0684
21.004	0.320244	0.345329	0.203453	0.215477	0.356926	0.444725	0.540367	0.745811	1.19601	2.12823	3.69219	6.70385	13.2367	23.7712	40.2279
21.104	0.292018	0.335716	0.201653	0.205867	0.347316	0.434654	0.530754	0.736201	1.20892	2.12643	3.70211	6.73284	13.2777	23.8323	40.3869
21.204	0.303124	0.335564	0.193687	0.206169	0.34716	0.423241	0.54232	0.736046	1.1975	2.13799	3.72149	6.74847	13.3171	23.9022	40.5272
21.304	0.307259	0.339699	0.197821	0.221107	0.351295	0.427375	0.546454	0.739723	1.20914	2.14994	3.75687	6.77634	13.4028	23.996	40.6716
21.404	0.30336	0.3358	0.201736	0.206406	0.347397	0.423477	0.542557	0.724564	1.19774	2.15776	3.76079	6.81151	13.4579	24.0938	40.8357
21.504	0.305076	0.337517	0.203453	0.219383	0.349113	0.424889	0.544273	0.72628	1.19946	2.16729	3.78158	6.86401	13.5179	24.1774	40.971
21.604	0.293358	0.337517	0.203453	0.219383	0.349113	0.417381	0.544731	0.737999	1.199	2.1787	3.79375	6.90307	13.5495	24.2638	41.1499
21.704	0.287737	0.331894	0.190018	0.201586	0.343492	0.412064	0.549911	0.732378	1.18212	2.17339	3.80812	6.9287	13.6137	24.3671	41.2849
21.804	0.30117	0.333611	0.191734	0.192039	0.356926	0.421288	0.540367	0.741905	1.19555	2.18636	3.82845	6.96902	13.655	24.4901	41.4276
21.904	0.289452	0.333611	0.191734	0.204216	0.356926	0.433006	0.540367	0.741905	1.19555	2.18728	3.83718	6.98901	13.7132	24.6115	41.584
22.004	0.283899	0.328056	0.18618	0.209924	0.350916	0.427452	0.534813	0.736353	1.19781	2.2008	3.85461	7.02221	13.7393	24.7031	41.7306
22.104	0.291402	0.335564	0.201195	0.217428	0.347616	0.434959	0.542015	0.743856	1.20531	2.22002	3.88119	7.05346	13.7971	24.8127	41.8672
22.204	0.281642	0.325798	0.183922	0.207667	0.356471	0.425194	0.524742	0.734096	1.20727	2.21762	3.87969	7.08276	13.819	24.9123	42.0291
22.304	0.281876	0.326035	0.184463	0.196182	0.345444	0.413711	0.524979	0.734329	1.2075	2.21831	3.89946	7.1216	13.8779	25.0406	42.1895
22.404	0.281639	0.325798	0.191734	0.195946	0.345207	0.425194	0.536461	0.745811	1.21508	2.22588	3.91094	7.15307	13.9281	25.131	42.3374
22.504	0.273827	0.337517	0.191734	0.195946	0.345207	0.425194	0.536461	0.745811	1.2268	2.24541	3.91875	7.18041	13.9675	25.2206	42.4976
22.604	0.266398	0.330086	0.184303	0.188517	0.337778	0.417763	0.52903	0.738383	1.21937	2.23799	3.93446	7.21564	14.0299	25.3145	42.6391
22.704	0.269919	0.321892	0.187828	0.192038	0.3413	0.421288	0.532555	0.741904	1.22289	2.25323	3.93828	7.23901	14.1115	25.3966	42.7752
22.804	0.26992	0.321892	0.199547	0.180321	0.35302	0.421288	0.539909	0.741905	1.23431	2.26449	3.95782	7.28152	14.1507	25.4901	42.9312
22.904	0.26992	0.321892	0.187828	0.180321	0.352715	0.421288	0.528648	0.749718	1.2268	2.2615	3.96908	7.30932	14.1818	25.572	43.0648
23.004	0.270309	0.322281	0.199631	0.18071	0.345596	0.43309	0.521225	0.750107	1.235	2.27315	3.97774	7.33705	14.2332	25.6509	43.2245
23.104	0.267968	0.319939	0.178062	0.170556	0.34356	0.423241	0.526695	0.74746	1.23266	2.28207	3.99493	7.37722	14.2819	25.7458	43.3511
23.204	0.272256	0.316414	0.174843	0.167031	0.335824	0.420021	0.52317	0.736734	1.22913	2.27509	4.00312	7.38978	14.3599	25.8323	43.489
23.304	0.277275	0.321892	0.187825	0.172508	0.35302	0.433003	0.528645	0.749413	1.24664	2.29229	4.02813	7.42651	14.4323	25.9396	43.6659
23.404	0.248894	0.323845	0.178062	0.162743	0.343254	0.422935	0.530602	0.743858	1.24438	2.29003	4.02618	7.44769	14.4925	26.0075	43.8042
23.504	0.260391	0.324081	0.189713	0.162979	0.331772	0.403946	0.538651	0.744095	1.25243	2.29448	4.03813	7.47948	14.5361	26.0782	43.9454
23.604	0.260384	0.324074	0.182503	0.162971	0.332222	0.404243	0.530525	0.744087	1.25242	2.30619	4.06547	7.51026	14.5942	26.1918	44.0823
23.704	0.266012	0.329704	0.195641	0.1686	0.36083	0.417076	0.528648	0.757528	1.26946	2.31917	4.08282	7.54369	14.6511	26.2751	44.2202
23.804	0.260307	0.323997	0.189934	0.162895	0.342949	0.415581	0.530754	0.763542	1.25625	2.31393	4.09664	7.55721	14.7036	26.3597	44.3559
23.904	0.260391	0.324081	0.190018	0.163437	0.343948	0.415207	0.530838	0.763626	1.26414	2.32182	4.11671	7.58885	14.7665	26.4493	44.5154
24.004	0.265555	0.329704	0.195641	0.179861	0.348654	0.410027	0.536461	0.769247	1.28149	2.33962	4.14486	7.61401	14.8615	26.5373	44.6619
24.104	0.24859	0.323997	0.189934	0.162897	0.33169	0.415123	0.530754	0.763086	1.27578	2.35253	4.14742	7.63955	14.9339	26.6205	44.7931
24.204	0.23446	0.329704	0.199547	0.161248	0.341302	0.401756	0.528648	0.757531	1.28149	2.35088	4.15704	7.66824	14.9906	26.674	44.9545
24.304	0.23867	0.321434	0.199546	0.172508	0.329582	0.401755	0.528647	0.75753	1.29321	2.35915	4.18438	7.68432	15.0534	26.7752	45.0996
24.404	0.234764	0.306267	0.195641	0.157188	0.337395	0.39785	0.524742	0.753624	1.2893	2.37823	4.18047	7.71166	15.1193	26.8532	45.2479
24.504	0.230859	0.302361	0.199547	0.152978	0.333184	0.393944	0.520836	0.761438	1.29711	2.38604	4.1961	7.73901	15.1628	26.9276	45.3726
24.604	0.23282	0.296967	0.194153	0.147585	0.320284	0.38855	0.514984	0.756044	1.29953	2.38846	4.20243	7.76096	15.2157	27.0353	45.5083
24.704	0.22695	0.302361	0.199547	0.152975	0.325979	0.393944	0.509575	0.761893	1.30492	2.40557	4.22735	7.80901	15.2761	27.1193	45.6659
24.804	0.22274	0.298454	0.195641	0.149071	0.329277	0.390038	0.528191	0.769249	1.30102	2.40948	4.23516	7.82494	15.3225	27.2435	45.8106
24.904	0.215538	0.298759	0.195946	0.149376	0.322075	0.390343	0.505516	0.769554	1.31304	2.4215	4.255	7.8565	15.3581	27.3149	45.9704
25.004	0.228904	0.300407	0.198051	0.158836	0.331535	0.392448	0.507164	0.771202	1.31469	2.4305	4.26415	7.89675	15.403	27.4452	46.1211
25.104	0.228905	0.288689	0.209312	0.158836	0.331535	0.391991	0.507164	0.771202	1.3225	2.43096	4.27618	7.90502	15.465	27.5505	46.2808
25.204	0.225236	0.296738	0.19783	0.155168	0.327867	0.399582	0.515671	0.767533	1.31883	2.42729	4.29204	7.94432	15.497	27.6332	46.4102
25.304	0.230858	0.302361	0.203451	0.160789	0.333488	0.393942	0.532553	0.784874	1.33617	2.43291	4.30938	7.97698	15.5531	27.7396	46.5648
25.404	0.21328	0.296196	0.197594	0.15493	0.327629	0.388084	0.526695	0.786827	1.33813	2.44628	4.32305	7.98315	15.5905	27.8239	46.7378
25.504	0.213661	0.289375	0.197975	0.147499	0.327553	0.388466	0.527077	0.787208	1.33881	2.43916	4.34296	8.01432	15.6417	27.9221	46.8674
25.604	0.219137	0.302361	0.203453	0.160788	0.321768	0.401756	0.532097	0.792685	1.3518	2.46416	4.36797	8.03979	15.6979	28.0295	47.0332
25.704	0.219139	0.302055	0.203453	0.172203	0.32177	0.401756	0.520836	0.804405	1.36321	2.46416	4.39141	8.07885	15.7639	28.1302	47.1859
25.804	0.213516	0.296738	0.197832	0.159073	0.316147	0.396135	0.515215	0.798782	1.35008	2.4698	4.40532	8.09276	15.829	28.2035	47.3279
25.904	0.219139	0.302361	0.203453	0.164696	0.32177	0.401756	0.520836	0.803947	1.35571	2.47198	4.41875	8.12963	15.9123	28.3102	47.4744
26.004	0.213587	0.288689	0.197594	0.158838	0.315912	0.395897	0.522789	0.795099	1.34985	2.47784	4.43243	8.15502	15.9574	28.3944	47.6175
26.104	0.221092	0.296501	0.205406	0.158836	0.31591	0.395897	0.522789	0.805901	1.36156	2.48565	4.45196	8.18191	16.0007	28.4567	47.7656
26.204	0.21734	0.292747	0.20211	0.155084	0.312158	0.392143	0.530754	0.802606	1.35781	2.49362	4.47164	8.19784	16.0668	28.5311	47.8864
26.304	0.21328	0.288689	0.217123	0.147118	0.327629	0.395895	0.534201	0.806358	1.36938	2.50909	4.49493	8.22533	16.1179	28.6327	48.0311
26.404	0.215469	0.290878	0.211502	0.153214	0.322006	0.389969	0.521072	0.800735	1.37502	2.51128	4.50883	8.24706	16.1708	28.7164	48.1619
26.504	0.208031	0.290337	0.211418	0.15313	0.321922	0.394096	0.528801	0.808464	1.36367	2.52291	4.52828	8.28603	16.2212	28.8065	48.2832
26.604	0.226799	0.279228	0.211113	0.141106	0.32943	0.393791	0.528496	0.808159	1.37118	2.53042	4.54705	8.3287	16.2954	28.8884	48.4198
26.704	0.223435	0.287125	0.207748	0.137742	0.317948	0.389969	0.53685	0.816514	1.36781	2.53847	4.55196	8.34486	16.3502	28.9747	48.5608
26.804	0.228905	0.292595	0.213219	0.143211	0.323723	0.391991	0.54232	0.821983	1.37328	2.54424	4.57696	8.3894	16.4027	29.07	48.7149
26.904	0.229286	0.292519	0.2136	0.143135	0.323647	0.38456	0.542702	0.830177	1.38538	2.55634	4.58906	8.42103	16.4581	29.1487	48.8362
27.004	0.23281	0.28524	0.209312	0.147117	0.327628	0.388542	0.546227	0.833701	1.38891	2.56768	4.61211	8.46316	16.5007	29.2533	48.9883
27.104	0.232811	0.296043	0.216667	0.147118	0.327629	0.399803	0.546227	0.845116	1.39672	2.5794	4.63165	8.48315	16.5588	29.3434	49.1092
27.204	0.233047	0.285019	0.205643	0.147354	0.327866	0.407394	0.546463	0.837845	1.40868	2.59135	4.65141	8.51073	16.6293	29.4613	49.2384
27.304	0.234764	0.286736	0.207359	0.137352	0.329582	0.39785	0.54818	0.85128	1.41039	2.60088	4.66485	8.54339	16.6586	29.5838	49.3765
27.404	0.246483	0.286736	0.207359	0.137352	0.329124	0.39785	0.54818	0.85128	1.41039	2.60088	4.67266	8.56713	16.7214	29.6852	49.5176
27.504	0.246635	0.286888	0.207512	0.149223	0.318474	0.398003	0.547874	0.851433	1.41836	2.60104	4.68423	8.58681	16.7801	29.764	49.6621
27.604	0.238673	0.278923	0.199547	0.141261	0.321314	0.401756	0.528648	0.851283	1.41039	2.61291	4.68829	8.61745	16.8342	29.8377	49.771
27.704	0.23867	0.279381	0.199547	0.141258	0.310051	0.401756	0.540367	0.850822	1.42211	2.63213	4.70782	8.62572	16.8698	29.9391	49.8929
27.804	0.23867	0.290642	0.199546	0.1408	0.310051	0.401297	0.548178	0.839561	1.42211	2.63995	4.71908	8.65697	16.932	30.0485	50.0601
27.904	0.234917	0.286888	0.195793	0.125786	0.305992	0.386284	0.544426	0.847527	1.41836	2.64791	4.72359	8.69228	16.9715	30.1231	50.1777
28.004	0.238448	0.290878	0.199783	0.130233	0.302474	0.390274	0.548416	0.859328	1.42235	2.65971	4.73586	8.72752	17.0414	30.2284	50.3303
28.104	0.24108	0.296501	0.205406	0.146658	0.308096	0.395897	0.554039	0.86495	1.43969	2.66533	4.77181	8.76019	17.1175	30.2928	50.4881
28.204	0.24258	0.286736	0.195641	0.125636	0.298335	0.386131	0.544273	0.855189	1.43774	2.66729	4.76251	8.77416	17.1584	30.3654	50.5882
28.304	0.246025	0.290642	0.199547	0.129539	0.310051	0.390038	0.559898	0.859093	1.44118	2.68291	4.78594	8.7976	17.2018	30.447	50.732
28.404	0.235374	0.290794	0.199699	0.129692	0.310204	0.389885	0.548332	0.859245	1.43008	2.69088	4.80563	8.829	17.2723	30.5176	50.8732
28.504	0.256249	0.288689	0.197594	0.127587	0.308098	0.388084	0.546227	0.868859	1.44015	2.68877	4.82305	8.85767	17.321	30.5856	50.9803
28.604	0.257743	0.290642	0.199547	0.129539	0.31005	0.38958	0.559898	0.870811	1.4529	2.71026	4.84844	8.86791	17.3812	30.6854	51.0718
28.704	0.246567	0.290726	0.211349	0.137436	0.310135	0.37886	0.559982	0.870895	1.44954	2.71034	4.85634	8.89534	17.4246	30.7908	51.2133
28.804	0.248589	0.292747	0.213371	0.139153	0.323875	0.392143	0.562003	0.872612	1.45156	2.72408	4.87789	8.92831	17.4847	30.848	51.3755
28.904	0.246483	0.290642	0.211266	0.129539	0.310051	0.390038	0.567711	0.862999	1.44946	2.72979	4.89532	8.94994	17.5339	30.9079	51.533
29.004	0.246483	0.290642	0.211266	0.129539	0.32177	0.38958	0.567253	0.862999	1.46117	2.74151	4.91439	8.97729	17.5925	30.9865	51.6812
29.104	0.242578	0.286736	0.207359	0.125634	0.317407	0.37487	0.552086	0.867212	1.46508	2.7376	4.9114	9.00463	17.6193	31.0526	51.7991
29.204	0.242729	0.286888	0.207512	0.125786	0.318016	0.378471	0.552696	0.87487	1.46523	2.75774	4.94189	9.02384	17.647	31.1541	51.9787
29.304	0.246483	0.290642	0.219078	0.129845	0.309746	0.390038	0.559898	0.878624	1.48071	2.77276	4.9461	9.0476	17.694	31.2482	52.1229
29.404	0.246483	0.290642	0.219078	0.137047	0.302544	0.390038	0.559441	0.890343	1.48071	2.78448	4.96532	9.07885	17.7448	31.3456	52.2715
29.504	0.241083	0.284782	0.213219	0.123987	0.304193	0.384178	0.550133	0.884485	1.47454	2.78643	4.97149	9.10033	17.778	31.4416	52.3866
29.604	0.252342	0.284782	0.213219	0.12368	0.315605	0.384178	0.54232	0.884483	1.46703	2.78643	4.9793	9.11987	17.8478	31.5622	52.5272
29.704	0.248674	0.281113	0.209549	0.119706	0.304429	0.372696	0.546463	0.880815	1.47118	2.79448	4.99907	9.14745	17.8915	31.6488	52.6604
29.804	0.242577	0.286736	0.215172	0.117821	0.310051	0.378319	0.552086	0.898155	1.4768	2.81963	5.0125	9.18432	17.9554	31.744	52.7987
29.904	0.242805	0.286964	0.214943	0.118355	0.31028	0.378853	0.55201	0.898384	1.48875	2.81986	5.03226	9.21142	17.9989	31.8339	52.9475
30.004	0.235069	0.286736	0.203453	0.125633	0.310051	0.386131	0.544273	0.898155	1.48852	2.83916	5.05111	9.24291	18.0612	31.9435	53.0799
30.104	0.250389	0.286736	0.214867	0.125633	0.317863	0.386131	0.555992	0.905968	1.48852	2.85088	5.06329	9.26214	18.1311	32.0334	53.2285
30.204	0.250389	0.286736	0.195641	0.125633	0.317863	0.385826	0.555992	0.905968	1.48806	2.8587	5.0711	9.29369	18.1784	32.1149	53.4002
30.304	0.242577	0.286736	0.207356	0.125633	0.317863	0.37862	0.556294	0.905663	1.48852	2.87041	5.09063	9.32494	18.2487	32.1815	53.5369
30.404	0.230858	0.275017	0.195641	0.113914	0.306145	0.382225	0.552086	0.886436	1.48461	2.85824	5.09844	9.33276	18.2953	32.2638	53.6543
30.504	0.236715	0.292595	0.2015	0.119772	0.312002	0.388084	0.557945	0.904013	1.50188	2.86065	5.11602	9.36987	18.3439	32.3395	53.7928
30.604	0.237175	0.292595	0.209312	0.119774	0.312004	0.380272	0.55764	0.911369	1.49438	2.88018	5.13525	9.39721	18.3639	32.4064	53.9219
30.704	0.244531	0.288689	0.204948	0.123681	0.308099	0.384178	0.546227	0.896203	1.49859	2.88799	5.14336	9.42408	18.4183	32.492	54.0702
30.804	0.24453	0.27697	0.193687	0.12368	0.308098	0.384178	0.546227	0.896202	1.5061	2.89581	5.15508	9.4519	18.4494	32.5666	54.1988
30.904	0.24453	0.27697	0.205406	0.12368	0.319817	0.384178	0.546227	0.907921	1.51751	2.90752	5.17461	9.48315	18.4889	32.6637	54.2972
31.004	0.232582	0.276741	0.205177	0.115639	0.319588	0.383949	0.55381	0.907692	1.50977	2.91901	5.1822	9.52198	18.5395	32.7538	54.4373
31.104	0.227419	0.271576	0.200012	0.110475	0.314424	0.378784	0.548645	0.902528	1.50461	2.92166	5.19657	9.54807	18.5925	32.8265	54.5643
31.204	0.244063	0.276505	0.204636	0.115401	0.327162	0.383713	0.553574	0.907454	1.52907	2.92659	5.22493	9.57253	18.6483	32.925	54.6753
31.304	0.226952	0.259392	0.191733	0.09829	0.310051	0.366599	0.536002	0.898155	1.51196	2.92901	5.22735	9.59447	18.6511	32.9943	54.7713
31.404	0.223282	0.255722	0.188065	0.09462	0.306381	0.36293	0.532791	0.894485	1.52	2.92534	5.24275	9.61034	18.686	33.0805	54.8655
31.504	0.234761	0.267204	0.199547	0.106098	0.31786	0.374107	0.544273	0.917225	1.5396	2.94899	5.25079	9.66058	18.7367	33.174	55.0096
31.604	0.234917	0.267357	0.199699	0.106712	0.329277	0.378471	0.544121	0.90612	1.54696	2.96041	5.27438	9.68447	18.7996	33.2832	55.1388
31.704	0.238898	0.271339	0.203682	0.121955	0.321997	0.382454	0.540596	0.910559	1.54343	2.9722	5.29789	9.7197	18.8661	33.3886	55.2637
31.804	0.238213	0.271111	0.202995	0.121727	0.32177	0.382225	0.552086	0.921135	1.54321	2.9837	5.30517	9.73901	18.9436	33.4396	55.3613
31.904	0.234993	0.270882	0.191505	0.121498	0.321541	0.381996	0.551857	0.909645	1.5547	2.98347	5.30915	9.76955	18.9907	33.517	55.5055
32.004	0.236262	0.261345	0.181969	0.111964	0.312007	0.372765	0.550133	0.900111	1.54516	2.99346	5.31869	9.77612	19.0319	33.5858	55.6522
32.104	0.240622	0.265251	0.185875	0.115866	0.315909	0.384178	0.554039	0.904013	1.55688	2.99737	5.33086	9.82299	19.1058	33.672	55.7852
32.204	0.240318	0.265251	0.185875	0.104607	0.31591	0.384178	0.554039	0.904015	1.55642	3.00909	5.34258	9.85033	19.1569	33.7809	55.8988
32.304	0.233116	0.265251	0.193382	0.11541	0.31591	0.384178	0.554039	0.904015	1.54562	3.0169	5.36211	9.88158	19.1994	33.8592	56.0194
32.404	0.240318	0.265251	0.185875	0.116325	0.31591	0.384636	0.554039	0.904015	1.56814	3.02862	5.36993	9.90081	19.2389	33.9645	56.1566
32.504	0.232964	0.265404	0.185722	0.127434	0.315758	0.384026	0.553886	0.903862	1.56499	3.03582	5.38119	9.93221	19.2969	34.0508	56.3475
32.604	0.244531	0.269157	0.181969	0.111962	0.312005	0.372459	0.550133	0.900109	1.57204	3.02126	5.38946	9.95924	19.3405	34.1483	56.5037
32.704	0.232965	0.257591	0.178215	0.119928	0.308252	0.368706	0.546379	0.896051	1.56875	3.04003	5.40524	9.97549	19.3875	34.2342	56.6603
32.804	0.230942	0.255569	0.187913	0.117447	0.306229	0.366685	0.544358	0.894333	1.575	3.03502	5.42274	10.0008	19.4246	34.3303	56.7597
32.904	0.232811	0.257439	0.189781	0.108513	0.308098	0.368553	0.546227	0.896202	1.59985	3.05941	5.44369	10.0339	19.4968	34.453	56.8905
33.004	0.232811	0.257439	0.178062	0.119774	0.308098	0.368553	0.546227	0.896202	1.59939	3.06768	5.44415	10.073	19.559	34.5348	57.0078
33.104	0.226648	0.252037	0.172203	0.113916	0.30224	0.362694	0.540367	0.890345	1.60226	3.06182	5.45782	10.0979	19.5842	34.6076	57.1346
33.204	0.224997	0.27697	0.178062	0.119772	0.308096	0.369011	0.557945	0.8962	1.61892	3.08721	5.48321	10.1121	19.6374	34.7223	57.2886
33.304	0.221016	0.265175	0.173622	0.115791	0.304115	0.376289	0.553962	0.89222	1.62321	3.09495	5.49876	10.1471	19.7151	34.7888	57.4062
33.404	0.219139	0.263298	0.172661	0.113914	0.302238	0.373955	0.552086	0.902061	1.62133	3.09277	5.5086	10.1762	19.7643	34.8884	57.5448
33.504	0.222892	0.267052	0.187218	0.117667	0.305991	0.366447	0.55584	0.905814	1.62508	3.09682	5.53188	10.192	19.8262	34.9704	57.6662
33.604	0.213283	0.257439	0.166344	0.108058	0.296382	0.356834	0.546227	0.896205	1.62719	3.09893	5.5418	10.2019	19.8683	35.0431	57.7886
33.704	0.21328	0.257439	0.166344	0.108055	0.296379	0.356834	0.546227	0.896202	1.62719	3.11846	5.55352	10.2331	19.9182	35.1442	57.9178
33.804	0.209373	0.253532	0.162439	0.104149	0.292473	0.35293	0.542322	0.892296	1.63079	3.1141	5.56915	10.2605	19.9421	35.2189	58.043
33.904	0.215004	0.259163	0.168068	0.110085	0.298103	0.358559	0.555763	0.897926	1.64063	3.12019	5.58259	10.2935	20.0493	35.2945	58.17
34.004	0.209917	0.253769	0.170486	0.1122	0.292711	0.360977	0.550369	0.903795	1.63524	3.12261	5.58891	10.3193	20.0943	35.3788	58.3048
34.104	0.226949	0.263298	0.180016	0.121724	0.290517	0.370506	0.559898	0.902516	1.65289	3.14385	5.61797	10.3596	20.155	35.4787	58.4316
34.204	0.226952	0.251579	0.180016	0.121727	0.302238	0.370506	0.559898	0.921135	1.67211	3.15166	5.6375	10.3757	20.2248	35.5881	58.576
34.304	0.221092	0.257439	0.174156	0.115868	0.28466	0.364647	0.554039	0.904015	1.66595	3.15752	5.64336	10.4011	20.2468	35.6637	58.6758
34.404	0.22155	0.257439	0.174156	0.116325	0.28466	0.364647	0.554039	0.904015	1.65844	3.16534	5.6629	10.4399	20.2855	35.742	58.7894
34.504	0.232658	0.245872	0.173698	0.115715	0.284508	0.364494	0.553886	0.903862	1.67031	3.1769	5.68182	10.4635	20.3599	35.812	58.9174
34.604	0.228906	0.250084	0.162437	0.111962	0.280755	0.360741	0.550133	0.900109	1.68157	3.18487	5.68633	10.4792	20.3947	35.8869	59.0467
34.704	0.224542	0.257439	0.17025	0.108361	0.276849	0.356834	0.546227	0.896203	1.67016	3.18878	5.69415	10.5066	20.4499	35.9842	59.1717
34.804	0.213661	0.257362	0.170173	0.107674	0.276772	0.356758	0.54615	0.896126	1.6818	3.1887	5.7136	10.5334	20.5084	36.047	59.3085
34.904	0.223045	0.255486	0.168297	0.106102	0.274895	0.366142	0.544273	0.894707	1.68774	3.19823	5.71954	10.5515	20.5881	36.1423	59.4393
35.004	0.222893	0.255333	0.168144	0.106255	0.2752	0.355186	0.544121	0.905815	1.6993	3.21011	5.7311	10.5826	20.5842	36.2204	59.5956
35.104	0.212977	0.245872	0.158684	0.103999	0.277003	0.356987	0.546379	0.896358	1.68984	3.20065	5.74118	10.6122	20.6293	36.285	59.7187
35.204	0.205314	0.249474	0.161827	0.100089	0.272788	0.36013	0.54998	0.911673	1.70125	3.20425	5.7643	10.6471	20.6997	36.375	59.8627
35.304	0.20742	0.251579	0.152672	0.11422	0.274895	0.350975	0.552086	0.913322	1.71508	3.22588	5.77813	10.6687	20.7406	36.4588	59.9749
35.404	0.21524	0.251587	0.152679	0.110016	0.274902	0.350983	0.552399	0.902069	1.72681	3.22589	5.79767	10.6957	20.7956	36.5407	60.1234
35.504	0.211325	0.243767	0.156578	0.113913	0.2788	0.354881	0.571617	0.905967	1.73852	3.24932	5.80984	10.7156	20.8381	36.6232	60.2869
35.604	0.207879	0.239861	0.152672	0.110467	0.274896	0.358788	0.567711	0.909875	1.73461	3.24542	5.82891	10.739	20.8737	36.7201	60.4004
35.704	0.218681	0.239861	0.152672	0.121269	0.282249	0.358788	0.559898	0.909874	1.73461	3.25713	5.84798	10.7703	20.9245	36.7912	60.5252
35.804	0.207191	0.239632	0.152441	0.110237	0.262947	0.358557	0.559668	0.909645	1.7461	3.26472	5.84431	10.7891	20.9625	36.8803	60.6424
35.904	0.209831	0.234459	0.146812	0.127586	0.265587	0.364647	0.561852	0.915733	1.74047	3.25909	5.86257	10.8113	20.9889	36.9608	60.7381
36.004	0.220871	0.238144	0.135788	0.127823	0.269272	0.364883	0.554733	0.915665	1.74852	3.27104	5.89314	10.8428	21.0165	37.0351	60.8795
36.104	0.215536	0.243614	0.152519	0.133291	0.27474	0.370354	0.579277	0.913626	1.75399	3.28432	5.90734	10.8873	21.0842	37.1191	61.0013
36.204	0.223199	0.240013	0.14846	0.117974	0.259423	0.366447	0.575218	0.91784	1.76211	3.29199	5.93453	10.9149	21.1312	37.2051	61.0998
36.304	0.226952	0.243767	0.140954	0.121727	0.263176	0.362695	0.567712	0.921593	1.76586	3.30401	5.95	10.9379	21.155	37.279	61.2362
36.404	0.230858	0.247978	0.144859	0.125938	0.267082	0.3666	0.571617	0.925499	1.7896	3.30791	5.97298	10.9656	21.237	37.3537	61.3577
36.504	0.230858	0.255486	0.144859	0.133446	0.267082	0.378319	0.572075	0.925499	1.79711	3.32745	5.96954	10.9851	21.2873	37.4315	61.4781
36.604	0.217188	0.237907	0.139458	0.119776	0.261225	0.372459	0.577477	0.93136	1.79906	3.32159	5.9754	11.0183	21.3405	37.5075	61.5941
36.704	0.223044	0.255486	0.156578	0.125631	0.26708	0.378319	0.583336	0.937216	1.80492	3.33916	6.00078	11.0554	21.3968	37.5837	61.7401
36.804	0.222816	0.255257	0.156347	0.125404	0.278572	0.37763	0.583105	0.936989	1.80439	3.34675	6.00806	11.0821	21.4477	37.6813	61.8455
36.904	0.217186	0.249626	0.150719	0.119774	0.261223	0.360741	0.577477	0.931358	1.80251	3.35238	6.00665	11.0886	21.5236	37.758	62.0116
37.004	0.225235	0.249863	0.150955	0.12001	0.261459	0.360977	0.577713	0.939407	1.80367	3.34886	6.02641	11.1162	21.5717	37.8476	62.1216
37.104	0.232809	0.257896	0.158531	0.127584	0.269033	0.368553	0.585289	0.946981	1.82986	3.36065	6.04571	11.155	21.6603	37.9455	62.2769
37.204	0.232811	0.257439	0.158531	0.127586	0.269035	0.368553	0.585289	0.946983	1.8186	3.368	6.05352	11.1936	21.7074	38.0428	62.3984
37.304	0.247978	0.273064	0.162437	0.131187	0.272942	0.372459	0.5895	0.95089	1.83422	3.37237	6.06915	11.2175	21.7741	38.1291	62.5272
37.404	0.224998	0.273064	0.162437	0.123985	0.272942	0.380272	0.608727	0.962151	1.84203	3.38409	6.08822	11.2446	21.8127	38.2189	62.6253
37.504	0.224609	0.260956	0.162048	0.131104	0.26474	0.37207	0.608337	0.950501	1.84134	3.3912	6.0961	11.2679	21.8518	38.3079	62.7651
37.604	0.215243	0.251587	0.152679	0.121737	0.263186	0.363159	0.58725	0.941134	1.83618	3.38605	6.09845	11.2898	21.8933	38.3771	62.8812
37.704	0.215691	0.251884	0.152672	0.121727	0.263176	0.374413	0.598961	0.952843	1.83617	3.39385	6.10625	11.3093	21.9437	38.4584	62.9941
37.804	0.226494	0.259392	0.152672	0.110008	0.263176	0.374413	0.5877	0.952843	1.84429	3.40557	6.12579	11.3401	22.0065	38.549	63.1229
37.904	0.215233	0.271111	0.152672	0.110008	0.263176	0.373955	0.598961	0.952538	1.8518	3.40557	6.1375	11.3562	22.0646	38.6188	63.2324
38.004	0.215233	0.259392	0.152672	0.110008	0.263481	0.362694	0.598961	0.952843	1.8518	3.41338	6.15704	11.3874	22.0925	38.6974	63.3343
38.104	0.207878	0.259392	0.152672	0.110008	0.270988	0.362694	0.598961	0.952843	1.8518	3.4251	6.17657	11.4187	22.1432	38.7987	63.4549
38.204	0.226952	0.25985	0.152672	0.110008	0.270683	0.362389	0.598961	0.964561	1.86352	3.43291	6.1961	11.4457	22.2053	38.8805	63.5527
38.304	0.226952	0.263298	0.144859	0.109703	0.263481	0.362694	0.598961	0.964561	1.86352	3.44463	6.20782	11.4695	22.2601	38.9474	63.6971
38.404	0.226265	0.263069	0.14463	0.101967	0.27076	0.362465	0.598732	0.972145	1.86329	3.44395	6.2151	11.5083	22.3032	39.0367	63.8453
38.504	0.209833	0.257439	0.139305	0.096338	0.265131	0.368553	0.593102	0.966516	1.85766	3.43878	6.21368	11.5339	22.3791	39.1134	63.9649
38.604	0.221092	0.257439	0.146507	0.096336	0.265129	0.368095	0.585289	0.978233	1.86547	3.44659	6.23321	11.5535	22.4264	39.195	64.0975
38.704	0.220634	0.257439	0.139	0.096336	0.265129	0.364647	0.585289	0.978233	1.87719	3.45831	6.25274	11.573	22.4965	39.2736	64.2269
38.804	0.215233	0.271111	0.145164	0.102196	0.270988	0.370964	0.591148	0.983635	1.88305	3.47198	6.27032	11.6096	22.5261	39.3768	64.3731
38.904	0.215233	0.271111	0.152367	0.102196	0.270988	0.382225	0.591148	0.980186	1.89446	3.4837	6.28985	11.6296	22.5842	39.4391	64.5057
39.004	0.209375	0.265251	0.139	0.096338	0.265131	0.376366	0.593102	0.974329	1.8811	3.47784	6.2918	11.6511	22.6179	39.5041	64.6367
39.104	0.209373	0.265251	0.139	0.096336	0.265129	0.376366	0.593102	0.974327	1.88891	3.48565	6.31133	11.6824	22.6683	39.5936	64.7386
39.204	0.209373	0.264793	0.139	0.096336	0.265129	0.376366	0.593102	0.986046	1.88891	3.49737	6.32259	11.7019	22.7189	39.6833	64.8787
39.304	0.209373	0.246178	0.146812	0.096336	0.276848	0.376366	0.593101	0.986046	1.88891	3.50518	6.33086	11.7214	22.7663	39.7419	64.9886
39.404	0.209145	0.265022	0.146584	0.096108	0.265358	0.376137	0.592873	0.985817	1.9004	3.51667	6.35017	11.7521	22.8168	39.8199	65.0974
39.504	0.203974	0.259392	0.140953	0.090784	0.27099	0.370506	0.587242	0.991907	1.90258	3.52276	6.35625	11.7781	22.8617	39.8966	65.2323
39.604	0.215233	0.259392	0.140953	0.09829	0.270988	0.382225	0.587242	0.9916	1.90258	3.53057	6.37548	11.7976	22.8932	39.9782	65.3538
39.704	0.226723	0.259621	0.141182	0.098518	0.271217	0.382454	0.587471	0.991676	1.90281	3.54252	6.38773	11.8286	22.9443	40.0645	65.4942
39.804	0.209831	0.265251	0.146812	0.104607	0.276848	0.388084	0.593559	0.986046	1.90844	3.55596	6.4129	11.8542	23.008	40.152	65.6055
39.904	0.221092	0.265251	0.146812	0.115868	0.276848	0.376366	0.616539	0.986046	1.92016	3.56768	6.42416	11.8821	23.0397	40.2303	65.7191
40.004	0.220634	0.265251	0.146812	0.108055	0.276848	0.376366	0.616539	0.997765	1.92016	3.56768	6.43243	11.9241	23.0983	40.3048	65.8475
40.104	0.220711	0.26487	0.146431	0.107216	0.276466	0.375984	0.616158	1.0052	1.91932	3.57511	6.43986	11.9437	23.1561	40.3821	65.9567
40.204	0.195706	0.251579	0.132683	0.082669	0.26318	0.362694	0.602867	0.991909	1.90258	3.57354	6.45001	11.9578	23.1823	40.4591	66.0643
40.304	0.207649	0.251808	0.121652	0.090706	0.263405	0.362924	0.60264	0.992134	1.91453	3.57377	6.45805	11.9775	23.2333	40.5098	66.1741
40.404	0.21328	0.257439	0.127281	0.088524	0.269035	0.368095	0.60482	0.997765	1.92016	3.59112	6.4829	12.0144	23.2975	40.6169	66.2811
40.504	0.213051	0.249397	0.126595	0.088753	0.269112	0.356606	0.604591	1.00925	1.91993	3.5984	6.4947	12.0532	23.3478	40.6952	66.3977
40.604	0.195703	0.243767	0.110161	0.094385	0.27099	0.350975	0.598961	1.00317	1.9143	3.59698	6.5086	12.0788	23.3854	40.779	66.4945
40.704	0.196388	0.243996	0.121193	0.101967	0.271217	0.351662	0.59919	0.992134	1.92625	3.60502	6.52055	12.0986	23.4438	40.8497	66.6158
40.804	0.212822	0.249168	0.115562	0.096336	0.288261	0.368553	0.60482	0.997765	1.93188	3.62267	6.54525	12.1433	23.5004	40.9142	66.7417
40.904	0.201561	0.237907	0.115562	0.096336	0.269035	0.368553	0.616539	0.997765	1.93923	3.63769	6.55352	12.1746	23.5514	40.9963	66.8519
41.004	0.217185	0.241814	0.119469	0.092887	0.284659	0.372459	0.620445	1.00948	1.93188	3.6458	6.56915	12.1977	23.5944	41.0895	66.9839
41.104	0.217186	0.241814	0.119469	0.111961	0.28466	0.372459	0.619987	1.00948	1.9436	3.65362	6.58822	12.2214	23.6564	41.1678	67.0941
41.204	0.213281	0.238365	0.115257	0.108056	0.280755	0.368553	0.60482	1.00558	1.93969	3.66143	6.59258	12.2488	23.6804	41.2463	67.2225
41.304	0.21328	0.249626	0.10775	0.100243	0.280754	0.368553	0.60482	1.00558	1.9472	3.67315	6.61211	12.2761	23.7389	41.3044	67.3402
41.404	0.21328	0.249626	0.119469	0.099785	0.288567	0.368553	0.60482	1.01699	1.93969	3.68096	6.63134	12.2952	23.7894	41.4064	67.4691
41.504	0.207422	0.243767	0.113609	0.082666	0.283014	0.362694	0.599419	1.00363	1.94555	3.6751	6.62969	12.3093	23.8346	41.4591	67.6231
41.604	0.20742	0.251579	0.113609	0.082665	0.29052	0.362694	0.61068	1.00362	1.94555	3.67464	6.64922	12.3406	23.885	41.5487	67.7166
41.704	0.20742	0.251579	0.113152	0.082665	0.29052	0.362694	0.61068	1.00362	1.94555	3.68291	6.66875	12.3679	23.9245	41.611	67.8148
41.804	0.20742	0.251579	0.101891	0.082665	0.29052	0.354881	0.622398	1.00362	1.94555	3.69463	6.68829	12.3992	23.9831	41.6896	67.9354
41.904	0.20742	0.251122	0.101891	0.082665	0.29052	0.354881	0.622398	1.00362	1.9529	3.69433	6.69955	12.4299	24.0261	41.8107	68.0645
42.004	0.201563	0.246178	0.096031	0.076502	0.284662	0.356834	0.616081	0.997766	1.93624	3.68878	6.70165	12.4402	24.0668	41.8939	68.1678
42.104	0.201332	0.25721	0.10331	0.076576	0.284126	0.356606	0.605049	0.997536	1.94682	3.70026	6.71345	12.4709	24.1015	41.9531	68.2771
42.204	0.201561	0.257439	0.096031	0.076805	0.276848	0.356377	0.616539	1.00558	1.9475	3.70831	6.73321	12.4831	24.1296	42.0544	68.3792
42.304	0.195465	0.251343	0.082121	0.070709	0.270752	0.339018	0.610441	0.999481	1.9411	3.71393	6.73883	12.5083	24.1816	42.1269	68.4937
42.404	0.190079	0.245956	0.077042	0.057053	0.277084	0.334091	0.605057	0.994095	1.93602	3.70854	6.75252	12.5342	24.2037	42.211	68.5982
42.504	0.1957	0.251579	0.089867	0.051871	0.270987	0.350517	0.618034	0.999716	1.94164	3.73369	6.75469	12.5593	24.2721	42.299	68.7324
42.604	0.195702	0.251579	0.082359	0.070946	0.270988	0.339256	0.606773	0.999718	1.95336	3.7337	6.76641	12.5862	24.3346	42.3884	68.8221
42.704	0.195702	0.259392	0.090172	0.070946	0.282707	0.339256	0.606468	1.01144	1.95336	3.74541	6.78594	12.6062	24.3928	42.467	68.9515
42.804	0.195702	0.259392	0.089713	0.070946	0.282707	0.339255	0.59896	1.01144	1.95336	3.75323	6.80547	12.6371	24.432	42.5682	69.0918
42.904	0.19149	0.255486	0.086266	0.067345	0.278801	0.347069	0.595055	1.00753	1.94946	3.74932	6.81329	12.6531	24.4714	42.6545	69.201
43.004	0.183983	0.255486	0.086266	0.074852	0.267082	0.347069	0.606773	1.00753	1.96117	3.76134	6.83282	12.6843	24.5104	42.7243	69.2987
43.104	0.180383	0.251579	0.082359	0.070947	0.275201	0.331444	0.602867	1.01534	1.94555	3.76495	6.84844	12.7112	24.5646	42.799	69.4121
43.204	0.188118	0.251808	0.082588	0.071175	0.282631	0.343391	0.610909	1.01557	1.9575	3.77299	6.8679	12.7275	24.6158	42.8809	69.545
43.304	0.193748	0.257439	0.088219	0.076805	0.280754	0.349022	0.616539	1.02074	1.97048	3.79034	6.87774	12.7644	24.6603	42.9489	69.6797
43.404	0.194359	0.257591	0.088371	0.076958	0.280907	0.349174	0.616692	1.01745	1.95983	3.80221	6.89742	12.7841	24.7118	43.0159	69.8008
43.504	0.209372	0.261345	0.092125	0.08071	0.284659	0.352623	0.620445	1.0212	1.98611	3.81377	6.90899	12.8191	24.7663	43.1091	69.9261
43.604	0.221092	0.261345	0.099937	0.081169	0.28466	0.345116	0.619987	1.0212	1.97485	3.81377	6.92852	12.85	24.8244	43.1678	70.0547
43.704	0.221092	0.260887	0.099937	0.091972	0.28466	0.345116	0.609184	1.03292	1.98266	3.82549	6.93978	12.8699	24.8522	43.2697	70.1678
43.804	0.209373	0.249626	0.099936	0.081169	0.28466	0.345114	0.631704	1.03292	1.98266	3.83331	6.94805	12.9011	24.9144	43.3512	70.293
43.904	0.203514	0.243767	0.094078	0.086571	0.278801	0.339256	0.614586	1.03487	1.98898	3.83916	6.95391	12.9265	24.9279	43.3924	70.3924
44.004	0.203743	0.243996	0.094307	0.0868	0.27903	0.347298	0.614815	1.0351	2.00001	3.83939	6.97367	12.9653	24.9677	43.4555	70.4981
44.104	0.209372	0.249626	0.099632	0.104147	0.284659	0.352928	0.628258	1.04073	1.99438	3.85283	6.98711	12.991	25.0241	43.5314	70.6136
44.204	0.209373	0.249321	0.103844	0.104149	0.28466	0.353233	0.628258	1.04073	1.99438	3.86456	7.01055	13.0105	25.1136	43.6091	70.7422
44.304	0.202904	0.235802	0.097831	0.086418	0.278648	0.354728	0.622245	1.03472	1.99618	3.86636	7.01235	13.0235	25.1587	43.6934	70.861
44.404	0.188042	0.243919	0.094231	0.094536	0.275047	0.351128	0.618645	1.03082	2.0043	3.86275	7.02782	13.036	25.2059	43.7871	70.9631
44.504	0.191794	0.247673	0.097984	0.098288	0.2788	0.354881	0.634117	1.02706	2.00805	3.87823	7.03204	13.071	25.2678	43.8649	71.0799
44.604	0.203514	0.247673	0.097984	0.098747	0.286613	0.347069	0.633812	1.02706	2.00805	3.88995	7.05157	13.1023	25.3073	43.9237	71.1898
44.704	0.203209	0.247215	0.097984	0.09829	0.278343	0.347069	0.634117	1.03878	2.01556	3.89776	7.05938	13.1413	25.3776	43.986	71.3066
44.804	0.203514	0.235954	0.097983	0.110008	0.275352	0.347067	0.633658	1.03878	2.02007	3.89776	7.08251	13.1723	25.4284	44.0334	71.4198
44.904	0.197884	0.230324	0.104073	0.104378	0.280983	0.341438	0.616768	1.03315	2.02164	3.90385	7.07719	13.1865	25.4811	44.1176	71.5235
45.004	0.203276	0.235718	0.109009	0.10977	0.286375	0.346527	0.622162	1.03854	2.01953	3.91705	7.10211	13.2227	25.5175	44.2045	71.6466
45.104	0.20375	0.236191	0.098679	0.098831	0.28685	0.339493	0.622635	1.03902	2.02	3.92894	7.1143	13.2431	25.5771	44.2836	71.7874
45.204	0.209135	0.241577	0.114868	0.111723	0.292235	0.352692	0.628021	1.0444	2.03711	3.93493	7.13922	13.2681	25.6447	44.3785	71.8946
45.304	0.215385	0.236107	0.106407	0.106255	0.286766	0.339409	0.622551	1.03893	2.03945	3.94869	7.14156	13.2935	25.6703	44.4237	71.998
45.404	0.215538	0.235954	0.117058	0.106102	0.286613	0.339561	0.634117	1.03909	2.03884	3.95605	7.16485	13.3132	25.6979	44.4627	72.0882
45.504	0.22274	0.235954	0.105797	0.105797	0.286156	0.347069	0.633812	1.04659	2.0393	3.96026	7.17266	13.3562	25.737	44.5334	72.2168
45.604	0.215233	0.235649	0.105797	0.09829	0.286613	0.347069	0.626305	1.04659	2.0393	3.96026	7.19219	13.3835	25.7873	44.6462	72.3304
45.704	0.215233	0.228142	0.105797	0.09829	0.287071	0.346764	0.626305	1.04659	2.0393	3.97198	7.21127	13.4143	25.819	44.7326	72.4588
45.804	0.223045	0.228142	0.105797	0.09829	0.297874	0.347069	0.626305	1.04659	2.04711	3.97979	7.22344	13.4343	25.8773	44.8537	72.557
45.904	0.223274	0.227913	0.106026	0.098518	0.286842	0.347298	0.626534	1.04682	2.04734	3.98002	7.23148	13.4616	25.9086	44.9317	72.6783
46.004	0.229056	0.222435	0.112267	0.1043	0.292624	0.353081	0.631859	1.0526	2.05312	3.99706	7.2568	13.4911	25.9618	45.0311	72.7927
46.104	0.227189	0.220566	0.121201	0.102433	0.290757	0.351212	0.630447	1.05119	2.05125	3.99175	7.25493	13.5278	26.0302	45.1195	72.8931
46.204	0.224997	0.226189	0.11602	0.119772	0.296835	0.368553	0.63607	1.07589	2.06859	4.00908	7.28008	13.5535	26.098	45.2145	73.0073
46.304	0.229134	0.222511	0.115793	0.104378	0.30442	0.364878	0.632395	1.07221	2.06492	4.00541	7.29563	13.5807	26.1376	45.2891	73.1138
46.404	0.234306	0.228142	0.121422	0.110008	0.309593	0.358788	0.638023	1.07784	2.07836	4.03057	7.30547	13.6062	26.1706	45.3849	73.2401
46.504	0.221093	0.226189	0.119469	0.107598	0.29638	0.35714	0.63607	1.08761	2.07641	4.04034	7.32305	13.635	26.2194	45.4923	73.3477
46.604	0.221092	0.226189	0.126823	0.096794	0.296379	0.37606	0.643883	1.08761	2.08813	4.04815	7.34258	13.6628	26.258	45.5931	73.4613
46.704	0.217416	0.222969	0.104073	0.116098	0.300515	0.365181	0.640663	1.08393	2.08445	4.04447	7.35063	13.6982	26.2939	45.6215	73.5743
46.804	0.234764	0.239861	0.109703	0.110008	0.306145	0.3666	0.649742	1.09737	2.09008	4.06182	7.37579	13.7351	26.3503	45.7165	73.6777
46.904	0.222809	0.239624	0.109467	0.109772	0.298553	0.378082	0.657318	1.09714	2.08984	4.06113	7.39508	13.7661	26.4083	45.7945	73.7906
47.004	0.22539	0.230484	0.100327	0.100635	0.300677	0.368942	0.648178	1.09972	2.09196	4.04854	7.40547	13.7765	26.462	45.8673	73.8913
47.104	0.217185	0.234001	0.103844	0.104148	0.304191	0.372459	0.652	1.10277	2.09203	4.05251	7.42071	13.8108	26.4963	45.9181	74.0156
47.204	0.217186	0.234001	0.103844	0.104149	0.304192	0.372459	0.659508	1.09151	2.09203	4.07504	7.42852	13.8191	26.5436	46.0197	74.0975
47.304	0.217186	0.234001	0.104298	0.104454	0.304192	0.372456	0.6592	1.09151	2.09203	4.07159	7.44759	13.8386	26.5944	46.1092	74.1953
47.404	0.207184	0.223999	0.10556	0.101959	0.294189	0.362152	0.641693	1.09323	2.09375	4.06158	7.44977	13.8557	26.6235	46.1616	74.3062
47.504	0.201563	0.206657	0.099937	0.108057	0.288568	0.349327	0.63607	1.08761	2.08813	4.06768	7.45196	13.8855	26.6683	46.2228	74.41
47.604	0.213509	0.218605	0.100166	0.108284	0.288795	0.356758	0.636299	1.09534	2.09617	4.08714	7.47172	13.9053	26.7114	46.3046	74.5276
47.704	0.213051	0.206429	0.099709	0.096108	0.28788	0.348793	0.635841	1.08768	2.09571	4.09089	7.49079	13.9317	26.7582	46.3629	74.6285
47.804	0.207115	0.200798	0.094076	0.102196	0.271446	0.343161	0.629751	1.08926	2.09008	4.09307	7.50469	13.9382	26.8034	46.4274	74.7132
47.904	0.193977	0.195168	0.088448	0.096565	0.284889	0.34565	0.612862	1.07612	2.09617	4.09916	7.5225	13.9521	26.8676	46.5001	74.8362
48.004	0.205616	0.20681	0.10009	0.108662	0.29607	0.364799	0.624504	1.09948	2.10781	4.11892	7.54195	13.9911	26.9266	46.5863	74.9805
48.104	0.209372	0.203056	0.103844	0.11196	0.288565	0.368553	0.639977	1.10323	2.11156	4.13018	7.56524	14.0378	26.9808	46.6794	75.082
48.204	0.209145	0.210487	0.104073	0.11219	0.300514	0.368782	0.640205	1.10377	2.11179	4.14213	7.585	14.0573	27.0243	46.7462	75.2032
48.304	0.199608	0.204704	0.105797	0.113914	0.290977	0.370506	0.64193	1.12051	2.12133	4.15166	7.59844	14.0906	27.0768	46.8024	75.3343
48.404	0.199608	0.192986	0.105797	0.113914	0.301781	0.370506	0.649742	1.113	2.13305	4.16308	7.61797	14.1218	27.135	46.8612	75.4549
48.504	0.19375	0.187126	0.099937	0.107599	0.28512	0.364647	0.63607	1.10714	2.12719	4.15753	7.63165	14.1355	27.1566	46.9372	75.5589
48.604	0.193596	0.187279	0.099785	0.107903	0.295769	0.356682	0.64373	1.10699	2.13485	4.16909	7.64321	14.1622	27.1919	47.0234	75.6678
48.704	0.197656	0.191032	0.084312	0.10415	0.280755	0.352928	0.639977	1.10354	2.14282	4.17706	7.65868	14.1785	27.2468	47.09	75.7542
48.804	0.192192	0.177757	0.078852	0.099144	0.275291	0.347467	0.634516	1.10528	2.13705	4.17941	7.65353	14.1925	27.2999	47.1661	75.8691
48.904	0.197655	0.18322	0.084618	0.103691	0.280754	0.352928	0.639977	1.10354	2.14672	4.18487	7.67071	14.2292	27.3557	47.2577	75.9847
49.004	0.197807	0.183372	0.092278	0.092583	0.280907	0.353081	0.640129	1.12292	2.14687	4.19674	7.68993	14.2603	27.3836	47.3202	76.0977
49.104	0.201331	0.186897	0.095802	0.096106	0.284888	0.356606	0.643654	1.12644	2.15821	4.20808	7.70173	14.2759	27.4301	47.3707	76.199
49.204	0.19578	0.181343	0.090248	0.102274	0.290598	0.351509	0.6381	1.12089	2.15266	4.21424	7.7079	14.2977	27.4636	47.4197	76.2948
49.304	0.197807	0.183372	0.08056	0.092583	0.292625	0.364801	0.64013	1.12292	2.15469	4.21627	7.72945	14.3227	27.5044	47.5003	76.4064
49.404	0.21328	0.175407	0.084312	0.096794	0.296379	0.368553	0.643883	1.13494	2.17046	4.22784	7.74102	14.3542	27.5514	47.6014	76.5116
49.504	0.195551	0.169395	0.078301	0.101587	0.290369	0.362541	0.637871	1.13973	2.17977	4.23355	7.74673	14.3678	27.604	47.6895	76.6227
49.604	0.197349	0.171501	0.072594	0.09243	0.292472	0.364647	0.639977	1.13058	2.18188	4.24737	7.76836	14.4011	27.6569	47.7736	76.7227
49.704	0.189842	0.171501	0.072594	0.09243	0.304192	0.372459	0.639977	1.1423	2.1936	4.24737	7.78008	14.4402	27.696	47.8512	76.8358
49.804	0.180077	0.161736	0.062828	0.082665	0.282707	0.354881	0.630211	1.13253	2.18383	4.24541	7.77813	14.4614	27.7365	47.9391	76.9434
49.904	0.180077	0.161736	0.062828	0.082665	0.294426	0.354881	0.630211	1.13253	2.19164	4.25713	7.78985	14.4812	27.7839	48.0177	77.0765
50.004	0.191795	0.161736	0.062828	0.083122	0.294426	0.354881	0.630211	1.14425	2.19134	4.26495	7.80938	14.5124	27.8346	48.0995	77.1971
50.104	0.191795	0.162193	0.062828	0.093926	0.294426	0.362694	0.64193	1.14425	2.18383	4.26495	7.81719	14.5437	27.8854	48.1623	77.3027
50.204	0.1957	0.176903	0.055016	0.078757	0.298331	0.3666	0.645836	1.14815	2.19945	4.28057	7.84453	14.5749	27.9206	48.2634	77.4198
50.304	0.195396	0.165794	0.055627	0.086723	0.286766	0.366754	0.64599	1.14831	2.19915	4.2998	7.8525	14.5942	27.9906	48.3223	77.5298
50.404	0.187889	0.169548	0.070183	0.083122	0.290825	0.370506	0.649742	1.15987	2.19946	4.29229	7.8875	14.6179	28.0417	48.4396	77.6426
50.504	0.188347	0.169548	0.058922	0.094383	0.29052	0.370506	0.649742	1.16033	2.21117	4.3001	7.8875	14.6492	28.1003	48.529	77.7557
50.604	0.19915	0.169548	0.070641	0.102196	0.29052	0.370506	0.657555	1.17113	2.21117	4.31182	7.90704	14.6687	28.1625	48.5881	77.8651
50.704	0.187889	0.169548	0.070641	0.094383	0.290215	0.370506	0.657555	1.17159	2.22289	4.32354	7.91875	14.6882	28.194	48.6463	77.9824
50.804	0.188347	0.169548	0.070641	0.101738	0.282707	0.370506	0.658012	1.17205	2.22289	4.33105	7.93829	14.7195	28.2448	48.7287	78.0838
50.904	0.199455	0.169395	0.070488	0.090782	0.282555	0.381615	0.669121	1.18316	2.23055	4.33511	7.94595	14.7467	28.3032	48.7988	78.201
51.004	0.183679	0.157982	0.055626	0.098443	0.278955	0.366753	0.66552	1.18691	2.22695	4.33932	7.95406	14.7626	28.3504	48.8768	78.311
51.104	0.176169	0.161736	0.081902	0.102195	0.282706	0.370506	0.680992	1.1794	2.24212	4.35509	7.97735	14.7971	28.4128	48.9471	78.4237
51.204	0.172342	0.157906	0.054634	0.097909	0.278421	0.366219	0.665291	1.17512	2.23814	4.35801	7.98057	14.8011	28.4593	49.0169	78.5175
51.304	0.173988	0.160011	0.045938	0.088295	0.269264	0.35676	0.663645	1.17768	2.22898	4.34946	7.97562	14.8232	28.4887	49.0624	78.6174
51.404	0.168358	0.165642	0.062828	0.083122	0.2752	0.354881	0.680992	1.18301	2.24633	4.37432	8.00079	14.8481	28.5339	49.1276	78.7166
51.504	0.160469	0.153847	0.062752	0.094307	0.282326	0.366524	0.680916	1.17573	2.24625	4.38206	8.02024	14.8717	28.5843	49.1695	78.8142
51.604	0.158593	0.163994	0.060875	0.092431	0.272942	0.364647	0.679039	1.18887	2.24438	4.39159	8.03008	14.8972	28.6143	49.2381	78.9219
51.704	0.169928	0.175484	0.064858	0.108435	0.276923	0.368935	0.683022	1.19706	2.25617	4.39979	8.04188	14.9246	28.6765	49.3127	79.0195
51.804	0.152504	0.177132	0.066504	0.117287	0.278572	0.377783	0.696387	1.19871	2.26954	4.40925	8.05524	14.9536	28.7169	49.4038	79.1189
51.904	0.147331	0.171501	0.053062	0.104454	0.273247	0.364952	0.690758	1.19308	2.26391	4.41534	8.06915	14.9792	28.7546	49.4572	79.2342
52.004	0.154687	0.168053	0.049156	0.107751	0.276544	0.376366	0.686852	1.18917	2.26	4.41924	8.07696	14.9944	28.8014	49.5233	79.3206
52.104	0.158591	0.171501	0.060875	0.104148	0.27294	0.380272	0.690758	1.20089	2.28344	4.43487	8.08868	15.0183	28.8561	49.6095	79.4219
52.204	0.166176	0.17173	0.060646	0.092659	0.27317	0.380501	0.690987	1.20112	2.28367	4.4351	8.10844	15.0381	28.895	49.6874	79.5157
52.304	0.160774	0.177132	0.055243	0.098061	0.278572	0.385596	0.696387	1.21824	2.28907	4.44831	8.13337	15.0708	28.9477	49.7636	79.6189
52.404	0.158592	0.171501	0.060875	0.104149	0.272484	0.372459	0.69857	1.21215	2.29516	4.45394	8.139	15.0961	28.9811	49.867	79.7152
52.504	0.152735	0.165642	0.055016	0.086573	0.255823	0.3666	0.692711	1.19503	2.29711	4.43682	8.14187	15.1023	29.0182	49.943	79.8377
52.604	0.152733	0.165642	0.055016	0.097832	0.266624	0.3666	0.692711	1.19503	2.29711	4.45635	8.16439	15.1335	29.0651	50.0216	79.9398
52.704	0.158812	0.170807	0.060638	0.092192	0.260985	0.371765	0.698334	1.20065	2.30273	4.47369	8.17874	15.1582	29.1134	50.0973	80.0426
52.804	0.163994	0.153923	0.055016	0.086571	0.255363	0.354881	0.692711	1.20675	2.29711	4.46807	8.19219	15.1726	29.1471	50.174	80.1465
52.904	0.15258	0.15377	0.054863	0.086418	0.255211	0.354729	0.692558	1.2066	2.30868	4.47573	8.21111	15.192	29.209	50.2437	80.2477
53.004	0.14898	0.150169	0.051262	0.082818	0.251306	0.351128	0.688957	1.21081	2.30508	4.48385	8.20797	15.2271	29.2332	50.2991	80.3107
53.104	0.152732	0.153923	0.055016	0.08657	0.24755	0.354881	0.70443	1.21456	2.30883	4.49541	8.23125	15.2429	29.2953	50.3805	80.4198
53.204	0.152733	0.165642	0.055016	0.086571	0.247551	0.354881	0.70443	1.21456	2.31664	4.49541	8.23125	15.2815	29.3503	50.4318	80.5179
53.304	0.158592	0.159782	0.060875	0.092125	0.25341	0.360741	0.710289	1.22042	2.33422	4.51299	8.25665	15.3074	29.4069	50.5272	80.6441
53.404	0.158592	0.171501	0.060875	0.084618	0.25341	0.360741	0.718102	1.23214	2.33422	4.52081	8.26836	15.3386	29.4338	50.5978	80.7347
53.504	0.158592	0.171501	0.060875	0.084618	0.25341	0.360741	0.718102	1.23214	2.33422	4.53252	8.28744	15.3581	29.4929	50.6681	80.8516
53.604	0.158592	0.171501	0.060875	0.084618	0.25341	0.360741	0.718102	1.23214	2.34203	4.54424	8.28399	15.3894	29.5241	50.7302	80.9569
53.704	0.15844	0.15963	0.060722	0.084465	0.26107	0.372307	0.717949	1.23199	2.34188	4.5519	8.30727	15.4161	29.563	50.8164	81.0627
53.804	0.154686	0.155876	0.056971	0.080711	0.249504	0.368555	0.725916	1.23605	2.34939	4.55987	8.32305	15.4324	29.6179	50.9139	81.1678
53.904	0.160698	0.173607	0.063286	0.086266	0.255516	0.374565	0.731926	1.24206	2.35586	4.57369	8.34859	15.4693	29.6664	51.0023	81.2837
54.004	0.16445	0.177361	0.074547	0.078757	0.259269	0.378014	0.73568	1.25753	2.35961	4.58962	8.36016	15.4851	29.7292	51.1149	81.4082
54.104	0.164299	0.165184	0.086113	0.078606	0.259422	0.378166	0.735527	1.25738	2.36727	4.60027	8.38345	15.524	29.7876	51.1821	81.5216
54.204	0.160546	0.165642	0.082054	0.074853	0.263177	0.374413	0.720055	1.25332	2.36352	4.60525	8.38751	15.551	29.8347	51.2716	81.6346
54.304	0.152733	0.169548	0.078758	0.078758	0.267082	0.377861	0.73568	1.25753	2.37914	4.62041	8.40282	15.5632	29.889	51.3766	81.7366
54.404	0.152733	0.169548	0.074547	0.086571	0.27459	0.367058	0.73568	1.26925	2.36742	4.62823	8.41485	15.5945	29.9089	51.4435	81.8496
54.504	0.152733	0.16909	0.086266	0.086113	0.267082	0.378319	0.73568	1.26879	2.37914	4.63995	8.43438	15.6215	29.9479	51.5334	81.9515
54.604	0.146875	0.15197	0.080406	0.068994	0.26153	0.364952	0.72982	1.25949	2.37328	4.64581	8.43633	15.6394	29.985	51.5978	82.0545
54.704	0.148826	0.153923	0.070641	0.070945	0.270988	0.38192	0.731773	1.26144	2.38305	4.65557	8.45	15.6726	30.0651	51.701	82.1543
54.804	0.142967	0.148064	0.0765	0.065086	0.265129	0.368553	0.725914	1.2673	2.37719	4.66143	8.46368	15.6941	30.0978	51.7575	82.242
54.904	0.142967	0.148064	0.0765	0.065086	0.276543	0.360741	0.725914	1.2673	2.37719	4.66924	8.4754	15.7331	30.1569	51.8122	82.3284
55.004	0.142967	0.148064	0.064781	0.065086	0.269035	0.361046	0.725914	1.26684	2.38891	4.66924	8.48321	15.7639	30.2191	51.8634	82.4491
55.104	0.148825	0.153923	0.070641	0.070639	0.274893	0.374413	0.732231	1.27315	2.39477	4.68682	8.50109	15.7898	30.2565	51.9474	82.5449
55.204	0.148598	0.153694	0.070412	0.06321	0.274666	0.381691	0.751076	1.27262	2.39454	4.68659	8.5279	15.8091	30.3266	52.0289	82.6544
55.304	0.142967	0.147758	0.064781	0.064781	0.269341	0.368553	0.745445	1.25948	2.39672	4.68877	8.5415	15.8347	30.3522	52.1056	82.7498
55.404	0.142731	0.140015	0.064545	0.068756	0.276306	0.368317	0.744751	1.26706	2.39648	4.6998	8.55359	15.8618	30.4106	52.1752	82.8474
55.504	0.13711	0.142509	0.058922	0.063135	0.274896	0.362236	0.727867	1.26144	2.40228	4.68292	8.56689	15.8874	30.4557	52.2365	82.9437
55.604	0.137108	0.150017	0.058922	0.063133	0.274895	0.350975	0.727867	1.26144	2.39507	4.69463	8.56719	15.9184	30.5139	52.3065	83.0526
55.704	0.137794	0.150246	0.071327	0.051186	0.275124	0.351204	0.739815	1.26167	2.41032	4.70267	8.58695	15.9306	30.5536	52.4003	83.1627
55.804	0.154686	0.155876	0.088219	0.057274	0.280754	0.349022	0.745445	1.2673	2.40844	4.72002	8.6043	15.9631	30.6179	52.4728	83.2578
55.904	0.154457	0.155647	0.08799	0.057045	0.280067	0.348793	0.745216	1.26707	2.41993	4.72761	8.6236	15.9751	30.6993	52.5621	83.3395
56.004	0.152962	0.153847	0.086494	0.05555	0.275124	0.347298	0.743721	1.26557	2.41843	4.72611	8.64164	16.0006	30.7099	52.6152	83.4361
56.104	0.158438	0.151817	0.091972	0.068533	0.272787	0.360588	0.749199	1.28231	2.42391	4.74331	8.65838	16.0416	30.7466	52.6797	83.5548
56.204	0.154687	0.148064	0.088219	0.057275	0.276849	0.349022	0.745445	1.27511	2.43188	4.74737	8.65118	16.0652	30.7702	52.7228	83.6484
56.304	0.154762	0.147835	0.087988	0.057045	0.276619	0.356604	0.744909	1.27488	2.43165	4.75886	8.66267	16.0962	30.809	52.7731	83.7613
56.404	0.156334	0.142204	0.082359	0.051415	0.270988	0.350517	0.731773	1.26925	2.43383	4.76104	8.67657	16.1213	30.8537	52.8298	83.8651
56.504	0.148827	0.142204	0.082359	0.063133	0.270683	0.339256	0.731773	1.26925	2.43414	4.7615	8.69579	16.1301	30.8737	52.8888	83.9515
56.604	0.148827	0.142204	0.082359	0.063133	0.263481	0.331444	0.731773	1.26925	2.44164	4.78402	8.7	16.1682	30.9245	52.947	84.0527
56.704	0.148827	0.142204	0.070641	0.062676	0.270988	0.339714	0.720055	1.28097	2.44164	4.78493	8.70782	16.1882	30.9753	53.0177	84.1659
56.804	0.149055	0.142433	0.08259	0.051643	0.271217	0.351206	0.720285	1.2812	2.45329	4.80424	8.71976	16.2197	31.0025	53.0763	84.2639
56.904	0.154686	0.159782	0.088219	0.057274	0.276848	0.349022	0.725456	1.28683	2.45141	4.82159	8.74493	16.2527	31.0514	53.1369	84.3792
57.004	0.154686	0.159325	0.0765	0.057274	0.277306	0.349022	0.725914	1.28683	2.45141	4.8294	8.75274	16.2839	31.1022	53.2145	84.5194
57.104	0.166405	0.148064	0.0765	0.057274	0.288567	0.349022	0.725914	1.29464	2.45922	4.84066	8.77618	16.3152	31.1408	53.2931	84.6292
57.204	0.166168	0.147827	0.076263	0.068451	0.28833	0.337067	0.725677	1.2944	2.45898	4.83698	8.79547	16.3418	31.1879	53.3629	84.7302
57.304	0.160545	0.150017	0.070642	0.055321	0.282707	0.343164	0.720056	1.28878	2.46508	4.83181	8.79766	16.3567	31.2136	53.4591	84.8343
57.404	0.166405	0.155876	0.088219	0.06118	0.288567	0.349022	0.714195	1.30636	2.47094	4.86019	8.81524	16.3933	31.278	53.5544	84.9217
57.504	0.148828	0.150017	0.081902	0.055323	0.282251	0.343163	0.708336	1.3002	2.47289	4.84307	8.82891	16.4182	31.3346	53.6388	85.002
57.604	0.148827	0.150017	0.070641	0.055321	0.282707	0.343163	0.708031	1.29269	2.47289	4.84307	8.84798	16.4265	31.385	53.7284	85.1073
57.704	0.142969	0.144157	0.064781	0.049463	0.27685	0.337303	0.694664	1.28683	2.46704	4.84503	8.8504	16.4402	31.4382	53.8122	85.2069
57.804	0.154686	0.144157	0.05352	0.049461	0.276848	0.337303	0.694664	1.28683	2.47875	4.8572	8.86211	16.4594	31.485	53.8634	85.2852
57.904	0.154686	0.144157	0.0765	0.049461	0.276848	0.337303	0.694969	1.29855	2.47875	4.88018	8.86993	16.4831	31.5355	53.9416	85.387
58.004	0.154686	0.144157	0.076042	0.049461	0.276848	0.337303	0.702477	1.29855	2.47829	4.88799	8.88915	16.5027	31.5666	54.0424	85.4998
58.104	0.142967	0.1437	0.065239	0.057274	0.28466	0.345116	0.702171	1.29855	2.46703	4.88799	8.90462	16.5339	31.6061	54.0939	85.5863
58.204	0.139367	0.128532	0.072136	0.053369	0.280755	0.341209	0.702477	1.302	2.47485	4.89581	8.89727	16.5496	31.6413	54.1794	85.7034
58.304	0.15078	0.143852	0.06478	0.057274	0.276848	0.345114	0.706382	1.29464	2.48656	4.90707	8.9129	16.5925	31.6957	54.2502	85.8167
58.404	0.158287	0.132744	0.060875	0.053673	0.272942	0.333397	0.702477	1.29073	2.48266	4.90362	8.9168	16.6081	31.7155	54.328	85.9141
58.504	0.150932	0.140404	0.061028	0.061333	0.273094	0.333549	0.702629	1.29134	2.49453	4.90423	8.93649	16.6391	31.7547	54.3988	86.0156
58.604	0.15078	0.140251	0.06057	0.060875	0.272942	0.333397	0.702477	1.30199	2.49407	4.93487	8.94775	16.6472	31.8054	54.4684	86.1136
58.704	0.14477	0.134239	0.047051	0.047358	0.274744	0.327385	0.696465	1.29644	2.48837	4.9284	8.95376	16.6724	31.8379	54.5212	86.2166
58.804	0.148521	0.130638	0.043756	0.04406	0.271141	0.323785	0.692407	1.29284	2.49648	4.92525	8.96969	16.6884	31.8621	54.5804	86.3066
58.904	0.140862	0.134697	0.054863	0.066582	0.274742	0.335197	0.684746	1.29644	2.50039	4.93667	8.98501	16.7115	31.9165	54.6734	86.4157
59.004	0.131251	0.136345	0.04525	0.049464	0.265132	0.325584	0.682945	1.28683	2.49828	4.93878	8.99447	16.7214	31.9457	54.7111	86.4886
59.104	0.131248	0.124626	0.04525	0.057274	0.265129	0.325584	0.682945	1.29433	2.5061	4.93877	9.00274	16.7524	31.9889	54.7811	86.6055
59.204	0.142509	0.124626	0.04525	0.057274	0.265129	0.325584	0.682945	1.28683	2.5061	4.94659	9.02227	16.7644	32.0397	54.8747	86.7186
59.304	0.11953	0.124626	0.052757	0.057274	0.265129	0.337303	0.682945	1.28683	2.51781	4.95831	9.0418	16.7956	32.0783	54.922	86.7969
59.404	0.131248	0.124168	0.045555	0.057274	0.265129	0.337303	0.682945	1.29809	2.51781	4.96612	9.05352	16.8152	32.11	55.0231	86.8905
59.504	0.131706	0.112907	0.052757	0.056816	0.265129	0.337303	0.682487	1.28683	2.52563	4.97784	9.06133	16.8347	32.1491	55.0624	86.9886
59.604	0.142509	0.124626	0.037437	0.057274	0.276848	0.337303	0.682945	1.28683	2.52563	4.97753	9.08086	16.8542	32.2194	55.1325	87.0972
59.704	0.131248	0.125084	0.037743	0.057274	0.276848	0.337303	0.682945	1.29464	2.52563	4.97784	9.09212	16.8738	32.278	55.1916	87.1878
59.804	0.137108	0.141747	0.051108	0.063133	0.282707	0.343161	0.688803	1.3005	2.53118	4.99541	9.10625	16.9109	32.3346	55.2792	87.2949
59.904	0.131485	0.124863	0.053299	0.05751	0.277084	0.33754	0.683182	1.30659	2.53008	4.98933	9.12016	16.9248	32.3871	55.3437	87.3907
60.004	0.131706	0.124626	0.053062	0.057274	0.276543	0.337303	0.68264	1.30636	2.54876	4.99737	9.13165	16.9558	32.4264	55.4025	87.4764
60.104	0.148367	0.130486	0.058922	0.063132	0.274893	0.343163	0.692711	1.31222	2.54711	5.00323	9.15703	16.989	32.4828	55.5096	87.5918
60.204	0.131708	0.125084	0.052757	0.057733	0.269037	0.337303	0.686852	1.30636	2.54907	5.00909	9.17071	16.9949	32.528	55.5856	87.66
60.304	0.160309	0.14151	0.050871	0.074616	0.262939	0.342924	0.692473	1.31198	2.55469	5.02206	9.19586	17.0278	32.5532	55.6386	87.752
60.404	0.154686	0.132439	0.056969	0.068993	0.257622	0.337303	0.686852	1.30636	2.56078	5.0169	9.20196	17.053	32.6174	55.703	87.8672
60.504	0.154228	0.132439	0.056969	0.068993	0.265129	0.344658	0.694664	1.30636	2.5686	5.02471	9.22149	17.0808	32.6569	55.7458	87.9686
60.604	0.15078	0.132439	0.056969	0.068993	0.265129	0.333397	0.694664	1.30636	2.5686	5.03643	9.24072	17.1121	32.6879	55.8322	88.0586
60.704	0.137567	0.126579	0.051109	0.063135	0.258966	0.327538	0.688805	1.3005	2.57446	5.03027	9.24688	17.1257	32.7214	55.8962	88.1424
60.804	0.162041	0.132439	0.056969	0.068993	0.257317	0.333397	0.694664	1.31417	2.57986	5.03643	9.27227	17.1628	32.7897	55.9725	88.2464
60.904	0.151237	0.144157	0.056969	0.069298	0.257622	0.333397	0.694664	1.31463	2.5686	5.04815	9.2918	17.1824	32.8288	56.0348	88.3477
61.004	0.162498	0.144157	0.06823	0.0765	0.265129	0.345116	0.706383	1.32543	2.57687	5.04815	9.30306	17.2133	32.8791	56.1017	88.4491
61.104	0.162498	0.144157	0.056969	0.07711	0.264824	0.345116	0.706383	1.32635	2.58813	5.05987	9.31133	17.2331	32.9261	56.1717	88.5584
61.204	0.161888	0.144005	0.064629	0.084465	0.257164	0.344963	0.705772	1.337	2.59924	5.06753	9.33071	17.2638	32.9575	56.2344	88.6561
61.304	0.146873	0.140251	0.060875	0.080406	0.252953	0.340904	0.69857	1.32244	2.58422	5.07549	9.34618	17.28	33.0046	56.2892	88.7538
61.404	0.146873	0.140251	0.060875	0.072899	0.242149	0.333397	0.69857	1.3337	2.58422	5.08331	9.3507	17.2996	33.0549	56.3708	88.8441
61.504	0.141016	0.134392	0.055016	0.067041	0.247095	0.327843	0.692711	1.32784	2.58617	5.08917	9.37188	17.3332	33.0768	56.4435	88.9473
61.604	0.135157	0.128532	0.049156	0.072901	0.229975	0.329491	0.687309	1.3337	2.58031	5.08331	9.37383	17.3699	33.1215	56.5272	89.035
61.704	0.13125	0.124626	0.056969	0.068536	0.226068	0.337303	0.694664	1.33761	2.58813	5.09847	9.39306	17.3855	33.1682	56.5856	89.137
61.804	0.135155	0.128532	0.049155	0.06118	0.229973	0.341208	0.710288	1.34151	2.59203	5.09112	9.40899	17.4089	33.2038	56.6564	89.2617
61.904	0.131248	0.124626	0.044945	0.057732	0.226524	0.337303	0.694664	1.34933	2.59939	5.09893	9.42461	17.4241	33.2268	56.7225	89.3397
62.004	0.127343	0.12072	0.04525	0.065088	0.23388	0.333397	0.702477	1.34542	2.58422	5.10284	9.42852	17.448	33.2624	56.7809	89.4456
62.104	0.130942	0.124626	0.049156	0.068991	0.237784	0.337303	0.706383	1.34933	2.59594	5.10674	9.46368	17.4828	33.3288	56.8322	89.5394
62.204	0.119531	0.12072	0.052605	0.065088	0.23388	0.333397	0.702477	1.34542	2.59203	5.12237	9.4793	17.5027	33.3715	56.9177	89.6444
62.304	0.11953	0.12072	0.041802	0.065086	0.233421	0.341667	0.702477	1.34542	2.59203	5.12206	9.49102	17.5222	33.4069	56.9686	89.7227
62.404	0.11953	0.12072	0.052605	0.065086	0.233879	0.352928	0.710289	1.35323	2.59203	5.13409	9.49883	17.5413	33.4655	57.0392	89.805
62.504	0.119835	0.12072	0.041344	0.065086	0.22216	0.352928	0.710289	1.35323	2.60345	5.14581	9.51791	17.5613	33.5041	57.1095	89.9061
62.604	0.127342	0.121178	0.041344	0.065086	0.22216	0.352928	0.710289	1.35278	2.60375	5.15316	9.53008	17.5886	33.5436	57.1716	89.9727
62.704	0.121485	0.126579	0.035484	0.059229	0.228022	0.347069	0.716148	1.34738	2.59789	5.14776	9.54376	17.6023	33.5882	57.2248	90.0609
62.804	0.127342	0.12072	0.041347	0.053368	0.22216	0.340755	0.710293	1.34151	2.60375	5.15362	9.54571	17.6277	33.6139	57.285	90.1444
62.904	0.127342	0.144157	0.053062	0.065086	0.233574	0.341209	0.72155	1.35323	2.61547	5.17315	9.57696	17.6589	33.6764	57.3517	90.2344
63.004	0.115391	0.120483	0.040649	0.05344	0.213657	0.329712	0.698792	1.34128	2.60352	5.17292	9.57672	17.6665	33.7231	57.4374	90.3238
63.104	0.110002	0.126816	0.024002	0.055559	0.197008	0.346848	0.704666	1.33589	2.60594	5.17504	9.59056	17.6924	33.7797	57.5136	90.3967
63.204	0.115393	0.120033	0.029396	0.06095	0.202399	0.340981	0.717873	1.3491	2.61133	5.17292	9.60016	17.7168	33.8207	57.5781	90.5035
63.304	0.110222	0.114861	0.031273	0.055779	0.204124	0.33535	0.712242	1.34347	2.61742	5.17901	9.60189	17.7312	33.8656	57.631	90.5882
63.404	0.121025	0.1036	0.023766	0.055321	0.185051	0.33535	0.723961	1.35519	2.61742	5.18682	9.61016	17.7507	33.9206	57.7127	90.678
63.504	0.109917	0.126274	0.023918	0.055473	0.185661	0.335503	0.724113	1.35534	2.6293	5.19823	9.62203	17.7818	33.9671	57.7835	90.7876
63.604	0.105707	0.110802	0.019707	0.051263	0.200525	0.331291	0.719902	1.35082	2.62463	5.19058	9.63735	17.7974	33.9947	57.8687	90.8845
63.704	0.105858	0.110954	0.019859	0.051414	0.192863	0.319725	0.720055	1.35128	2.62179	5.20245	9.65704	17.8288	34.0417	57.9396	90.9827
63.804	0.105858	0.110954	0.031883	0.063133	0.192863	0.331902	0.720055	1.35128	2.64431	5.20214	9.66875	17.8484	34.0925	57.986	91.0801
63.904	0.105858	0.110954	0.039085	0.063133	0.192863	0.343163	0.720055	1.363	2.63305	5.20635	9.68829	17.8796	34.1429	58.0373	91.1737
64.004	0.117577	0.110954	0.031578	0.051415	0.192863	0.343163	0.720055	1.363	2.64086	5.21416	9.6961	17.907	34.1745	58.1268	91.252
64.104	0.123434	0.116814	0.037437	0.057272	0.198721	0.348564	0.725914	1.3684	2.64672	5.21956	9.72149	17.9363	34.2194	58.1838	91.3397
64.204	0.131248	0.116814	0.037437	0.049461	0.198723	0.345573	0.725914	1.3576	2.65844	5.22002	9.73321	17.9558	34.2819	58.2541	91.4378
64.304	0.131096	0.116661	0.037284	0.057121	0.205925	0.356223	0.72576	1.37997	2.65798	5.22768	9.75259	17.983	34.3325	58.3433	91.5392
64.404	0.127342	0.112907	0.033531	0.053368	0.19091	0.341209	0.733727	1.36495	2.65453	5.23565	9.76836	18.0105	34.3752	58.4181	91.6245
64.504	0.11953	0.112907	0.021812	0.053368	0.19091	0.341209	0.733727	1.37276	2.66625	5.24346	9.78008	18.0496	34.4147	58.4881	91.7152
64.604	0.113672	0.107048	0.027672	0.04751	0.185053	0.33535	0.727867	1.36691	2.66039	5.24932	9.78204	18.0749	34.4396	58.5451	91.8187
64.704	0.122899	0.11628	0.037209	0.04923	0.194585	0.344887	0.737404	1.37644	2.67774	5.27057	9.80329	18.104	34.4887	58.6054	91.9373
64.804	0.104439	0.097511	0.025949	0.037972	0.183327	0.345346	0.726145	1.3769	2.66648	5.26713	9.81156	18.124	34.5165	58.664	92.0318
64.904	0.117035	0.10321	0.030884	0.043366	0.188721	0.350433	0.731537	1.38229	2.68359	5.28424	9.82867	18.1489	34.5802	58.7284	92.1539
65.004	0.109917	0.111107	0.020012	0.043755	0.18911	0.343315	0.731926	1.38268	2.68353	5.29244	9.84859	18.1806	34.6239	58.807	92.2441
65.104	0.107964	0.116661	0.017754	0.041497	0.186852	0.341057	0.73748	1.38824	2.68172	5.3019	9.85415	18.2052	34.6607	58.8942	92.3595
65.204	0.107661	0.109154	0.010246	0.033991	0.179346	0.333549	0.729973	1.38119	2.68203	5.30221	9.85836	18.206	34.7035	58.9691	92.4611
65.304	0.096092	0.116814	0.017906	0.041649	0.187004	0.341209	0.737175	1.40011	2.68969	5.32159	9.88555	18.2566	34.7507	59.0583	92.5628
65.404	0.096092	0.116814	0.017906	0.041954	0.186699	0.341209	0.726372	1.40011	2.68938	5.3294	9.90462	18.2839	34.7897	59.1056	92.6522
65.504	0.107811	0.116814	0.017601	0.049461	0.179192	0.341209	0.737633	1.40011	2.68188	5.34112	9.9129	18.3035	34.8405	59.1756	92.7422
65.604	0.107811	0.116814	0.010399	0.049156	0.171379	0.341209	0.737633	1.40011	2.69314	5.34066	9.92461	18.3347	34.8988	59.2384	92.8441
65.704	0.107811	0.128532	0.017906	0.041649	0.171379	0.341209	0.737633	1.41137	2.68969	5.34112	9.94384	18.3657	34.9421	59.3166	92.9334
65.804	0.107811	0.128532	0.017601	0.041954	0.171379	0.341209	0.749351	1.40011	2.70141	5.34893	9.95586	18.3777	34.9929	59.3986	93.012
65.904	0.107658	0.12838	0.00994	0.049004	0.171227	0.341057	0.749199	1.39996	2.70126	5.3605	9.96743	18.3971	35.0313	59.4566	93.1014
66.004	0.103753	0.124474	0.00603	0.037896	0.175134	0.336693	0.745293	1.39605	2.69735	5.3644	9.97134	18.4244	35.0669	59.543	93.1677
66.104	0.1	0.12072	0.00228	0.041345	0.17138	0.321678	0.741081	1.40011	2.6936	5.37206	9.98711	18.448	35.1139	59.6286	93.2425
66.204	0.08828	0.12072	0.00228	0.033836	0.171379	0.321678	0.72982	1.39965	2.70141	5.37237	9.99883	18.4792	35.1647	59.6681	93.3436
66.304	0.08828	0.12072	0.00228	0.033836	0.183098	0.32168	0.737635	1.38885	2.70141	5.38409	10.0184	18.4988	35.2035	59.7264	93.4414
66.404	0.105858	0.134392	0.00814	0.039696	0.188957	0.327538	0.743492	1.41769	2.70696	5.39776	10.0433	18.5359	35.2604	59.7834	93.5413
66.504	0.094292	0.134544	0.00829	0.039848	0.177391	0.335197	0.74334	1.41738	2.71133	5.40963	10.0514	18.5556	35.2914	59.846	93.6191
66.604	0.094139	0.127037	0.00814	0.039696	0.177239	0.32003	0.73568	1.40597	2.71117	5.40948	10.0555	18.5867	35.3386	59.9157	93.7285
66.704	0.093758	0.145271	0.00776	0.039314	0.176857	0.327156	0.735298	1.41731	2.71861	5.42081	10.0746	18.6058	35.4007	59.9819	93.8178
66.804	0.084602	0.124855	-0.00139	0.030159	0.17942	0.31846	0.726145	1.40815	2.70945	5.41947	10.085	18.6357	35.4496	60.0277	93.899
66.904	0.089928	0.122826	0.00439	0.043755	0.185204	0.335045	0.731926	1.41393	2.72695	5.43697	10.1025	18.661	35.4832	60.1116	93.9946
67.004	0.082267	0.126427	0.00799	0.047355	0.188804	0.327385	0.735527	1.42535	2.73055	5.44793	10.1135	18.6959	35.5373	60.2046	94.0995
67.104	0.078515	0.123131	0.00454	0.043603	0.185052	0.331444	0.731773	1.42159	2.7268	5.44463	10.1177	18.7195	35.5846	60.2482	94.1971
67.204	0.078514	0.142204	0.011742	0.055321	0.19677	0.331902	0.731773	1.42129	2.73852	5.45245	10.1297	18.7429	35.6354	60.3107	94.2952
67.304	0.078362	0.142357	0.00439	0.043755	0.185204	0.343316	0.731927	1.41424	2.74648	5.46432	10.1411	18.7626	35.6746	60.3887	94.3852
67.404	0.074608	0.13784	0.00814	0.047508	0.200676	0.347069	0.746941	1.42519	2.75024	5.47979	10.1531	18.7937	35.7214	60.4743	94.4902
67.504	0.080465	0.140251	0.014	0.053366	0.206534	0.352928	0.741539	1.42354	2.76781	5.49346	10.1785	18.823	35.7546	60.5314	94.5863
67.604	0.092186	0.140251	0.014	0.053368	0.206535	0.352928	0.741539	1.43526	2.77563	5.50488	10.1902	18.8503	35.8049	60.6213	94.7069
67.704	0.095939	0.144005	0.017754	0.04885	0.210288	0.368401	0.745293	1.43902	2.79064	5.50893	10.2018	18.8853	35.8364	60.7028	94.8088
67.804	0.096092	0.144615	0.017906	0.037743	0.210442	0.356834	0.753258	1.44698	2.77953	5.50909	10.2332	18.9167	35.8871	60.7658	94.8905
67.904	0.095635	0.155876	0.017906	0.037743	0.217796	0.368553	0.753258	1.44729	2.78735	5.52862	10.241	18.9441	35.9304	60.8239	94.9886
68.004	0.084831	0.155876	0.025719	0.037743	0.206993	0.356834	0.753258	1.4548	2.78735	5.54034	10.2642	18.9636	35.9811	60.8634	95.1172
68.104	0.101492	0.154381	0.031578	0.0436	0.224112	0.362694	0.759117	1.47207	2.80492	5.54619	10.2703	19.0007	36.0378	60.9313	95.2366
68.204	0.08648	0.161888	0.027824	0.03985	0.220361	0.370659	0.755363	1.46111	2.80117	5.56152	10.2783	19.016	36.0726	60.9863	95.322
68.304	0.084831	0.159782	0.017907	0.037743	0.218254	0.368554	0.753259	1.46651	2.81078	5.54861	10.284	19.0227	36.0983	61.0548	95.3788
68.404	0.087822	0.163689	0.029625	0.049461	0.22216	0.372002	0.757164	1.47042	2.8225	5.58331	10.3074	19.0686	36.153	61.1286	95.4922
68.504	0.078514	0.165642	0.023766	0.051414	0.224113	0.362694	0.759117	1.48019	2.82446	5.59698	10.3211	19.0906	36.182	61.1698	95.5765
68.604	0.078514	0.165947	0.03112	0.051415	0.223656	0.363152	0.759117	1.48019	2.82446	5.59652	10.3402	19.1101	36.2253	61.2516	95.6659
68.704	0.078514	0.173149	0.019859	0.062828	0.212395	0.374413	0.758812	1.47988	2.83617	5.59307	10.3484	19.1296	36.2756	61.3302	95.7559
68.804	0.078514	0.153923	0.019859	0.055321	0.212395	0.374413	0.763023	1.47237	2.84353	5.60479	10.368	19.1492	36.3229	61.4002	95.8265
68.904	0.078514	0.165642	0.019859	0.055321	0.212395	0.373955	0.75161	1.48409	2.83227	5.6123	10.3797	19.1687	36.3737	61.4626	95.9354
69.004	0.078514	0.165947	0.019859	0.055321	0.212395	0.370506	0.758812	1.48409	2.83227	5.61651	10.3992	19.1999	36.444	61.5295	96.014
69.104	0.078209	0.161736	0.019859	0.062676	0.212395	0.370506	0.751305	1.48409	2.84368	5.61651	10.4109	19.2192	36.4945	61.6305	96.0956
69.204	0.070465	0.161499	0.019623	0.051636	0.212158	0.37027	0.751068	1.48386	2.83594	5.6358	10.4302	19.2427	36.5258	61.6774	96.1541
69.304	0.064842	0.155876	0.014001	0.068535	0.218254	0.356836	0.756707	1.47823	2.83813	5.63018	10.432	19.2644	36.571	61.7463	96.2503
69.404	0.068749	0.159782	0.017906	0.06118	0.229973	0.368248	0.749352	1.48214	2.84203	5.64581	10.4363	19.2795	36.6252	61.8083	96.3553
69.504	0.080467	0.159782	0.017906	0.06118	0.22216	0.360741	0.749352	1.48214	2.85375	5.65316	10.4563	19.2878	36.6647	61.8475	96.4105
69.604	0.080696	0.160011	0.018135	0.061409	0.229896	0.36097	0.761299	1.48267	2.85398	5.6543	10.4869	19.3193	36.7118	61.9184	96.5237
69.704	0.086325	0.165642	0.015953	0.067038	0.228018	0.3666	0.766624	1.50332	2.85961	5.67901	10.493	19.3445	36.7604	61.9938	96.5995
69.804	0.086327	0.165642	0.02346	0.06704	0.22802	0.378319	0.759117	1.49612	2.86742	5.69073	10.5008	19.3635	36.8186	62.0334	96.7093
69.904	0.085869	0.1661	0.00814	0.06704	0.22802	0.3666	0.76693	1.51534	2.86742	5.69027	10.5203	19.3718	36.8581	62.1037	96.8066
70.004	0.080465	0.182762	0.014305	0.072897	0.23342	0.372459	0.772789	1.5212	2.885	5.69268	10.5376	19.4089	36.9222	62.16	96.8944
70.104	0.074144	0.165176	0.015183	0.077837	0.227556	0.377853	0.766464	1.51488	2.87868	5.69808	10.5433	19.4296	36.9397	62.2043	96.9896
70.204	0.063121	0.154152	-0.00304	0.055553	0.216533	0.35511	0.75544	1.50386	2.87937	5.69877	10.544	19.4424	36.9677	62.2523	97.065
70.304	0.068749	0.159782	0.010094	0.060875	0.22216	0.360741	0.76107	1.50948	2.89281	5.71221	10.5691	19.4675	37.0314	62.3358	97.1722
70.404	0.068749	0.159782	0.010094	0.061485	0.22216	0.360741	0.772331	1.50948	2.89236	5.72393	10.577	19.4988	37.0514	62.3981	97.2695
70.504	0.068749	0.16024	0.010094	0.068687	0.222618	0.360741	0.76107	1.50948	2.89281	5.73174	10.5887	19.5066	37.1022	62.4689	97.3636
70.604	0.068749	0.171501	0.00979	0.06118	0.233879	0.372459	0.76107	1.50948	2.89281	5.74316	10.6082	19.5378	37.153	62.5583	97.473
70.704	0.072654	0.175407	0.00619	0.065085	0.237784	0.376366	0.764977	1.52511	2.90453	5.74737	10.6121	19.573	37.1957	62.6014	97.5663
70.804	0.068749	0.163689	0.00228	0.06118	0.233879	0.372461	0.768884	1.5212	2.90032	5.75518	10.6277	19.5881	37.235	62.6681	97.6527
70.904	0.072502	0.17556	0.00603	0.064934	0.237633	0.376213	0.772636	1.52496	2.90859	5.76675	10.651	19.6002	37.2779	62.7534	97.7342
71.004	0.07476	0.177208	0.00829	0.067191	0.23989	0.378471	0.774895	1.53503	2.91836	5.78072	10.6728	19.6337	37.3192	62.834	97.8188
71.104	0.078513	0.173454	0.012047	0.070945	0.243644	0.382225	0.778648	1.53878	2.92211	5.78402	10.6956	19.657	37.3732	62.9001	97.9124
71.204	0.086327	0.173759	0.012047	0.070946	0.243187	0.382225	0.778648	1.53878	2.92211	5.78448	10.6961	19.6843	37.4011	62.9787	98.0135
71.304	0.086098	0.181038	0.011816	0.070717	0.231697	0.381994	0.790137	1.53855	2.9297	5.79206	10.7151	19.7072	37.4438	63.0367	98.1114
71.404	0.080467	0.175407	0.00619	0.065086	0.233879	0.376366	0.784508	1.53292	2.93578	5.79815	10.714	19.7331	37.4769	63.1017	98.207
71.504	0.080467	0.163689	0.014	0.065086	0.233879	0.376366	0.772789	1.53292	2.93578	5.8055	10.7293	19.7527	37.5275	63.1716	98.2894
71.604	0.072655	0.163689	0.00619	0.065086	0.233879	0.376366	0.784508	1.53338	2.9436	5.80596	10.7488	19.7917	37.5671	63.2306	98.3788
71.704	0.066797	0.157829	0.00814	0.059229	0.228022	0.358788	0.778648	1.53878	2.94946	5.8001	10.7544	19.8054	37.6198	63.2674	98.471
71.804	0.072884	0.163918	0.00596	0.065315	0.234108	0.376594	0.784737	1.55659	2.95554	5.814	10.7725	19.8423	37.6767	63.3324	98.5662
71.904	0.080772	0.163536	0.00213	0.065239	0.233727	0.376213	0.783897	1.55621	2.96688	5.83315	10.7838	19.8502	37.715	63.4024	98.6564
72.004	0.094138	0.165642	-0.00358	0.074851	0.235832	0.378624	0.7752	1.55831	2.97649	5.83495	10.8055	19.8718	37.7604	63.467	98.7479
72.104	0.094292	0.165794	0.00439	0.075005	0.235985	0.386284	0.786613	1.56628	2.96914	5.83932	10.8252	19.8915	37.7992	63.5179	98.8579
72.204	0.098044	0.170006	0.00814	0.078452	0.239737	0.390038	0.790367	1.57003	2.98461	5.85479	10.8367	19.9265	37.8346	63.5876	98.9512
72.304	0.097359	0.181038	0.00791	0.070717	0.23951	0.389807	0.790137	1.5698	2.98438	5.86237	10.856	19.9458	37.8813	63.6381	99.0528
72.404	0.080696	0.175636	0.013924	0.065315	0.234108	0.384407	0.784737	1.56394	2.98679	5.86869	10.8741	19.9714	37.9379	63.672	99.1368
72.504	0.086325	0.16909	0.000328	0.070944	0.239737	0.390038	0.790367	1.55877	3.00414	5.88167	10.8992	19.989	37.9714	63.7282	99.2207
72.604	0.082422	0.154381	0.00814	0.067041	0.235528	0.385826	0.786461	1.56567	3.00024	5.87823	10.9031	20.0163	38.0179	63.7831	99.3187
72.704	0.093987	0.165489	0.00753	0.066887	0.227409	0.389885	0.786308	1.55425	3.00008	5.87807	10.9225	20.0353	38.0689	63.8457	99.4196
72.804	0.090385	0.161888	-0.00733	0.063286	0.212547	0.386285	0.790521	1.55065	2.99648	5.88229	10.9306	20.0478	38.1161	63.9198	99.4829
72.904	0.094139	0.165642	-0.00312	0.066582	0.216759	0.38958	0.786461	1.55441	3.00805	5.89745	10.9539	20.0632	38.1589	64.0021	99.5999
73.004	0.094139	0.165642	0.00768	0.055779	0.220207	0.378319	0.794731	1.56612	3.01977	5.89025	10.9656	20.0942	38.1896	64.0721	99.6973
73.104	0.088739	0.159782	0.00228	0.061182	0.21435	0.372459	0.800133	1.56027	3.01391	5.90362	10.9796	20.1003	38.2116	64.1291	99.8045
73.204	0.099541	0.15197	0.00228	0.06118	0.214348	0.372459	0.800133	1.56026	3.01345	5.91113	10.9949	20.1277	38.2504	64.2184	99.8519
73.304	0.076714	0.152122	-0.00928	0.061333	0.214806	0.372613	0.800286	1.56042	3.01452	5.90377	11.0146	20.1586	38.2938	64.2777	99.9536
73.404	0.092033	0.155724	-0.00568	0.064934	0.225914	0.376213	0.803886	1.57183	3.02938	5.91909	11.0299	20.1705	38.3482	64.3516	100.047
73.504	0.07702	0.15197	-0.00944	0.061486	0.222161	0.380272	0.800133	1.56777	3.03344	5.92315	11.0457	20.198	38.3952	64.4372	100.145
73.604	0.092185	0.155876	-0.00553	0.072898	0.226065	0.384178	0.796227	1.55636	3.03735	5.93877	11.0613	20.2214	38.4572	64.5002	100.246
73.704	0.088128	0.140099	-0.00959	0.068536	0.222009	0.380119	0.79998	1.5523	3.03329	5.93472	11.0651	20.2369	38.4927	64.5469	100.332
73.804	0.08828	0.140251	-0.00944	0.06118	0.22216	0.380272	0.800133	1.56026	3.04516	5.9544	11.0845	20.2683	38.5319	64.6249	100.426
73.904	0.088738	0.140404	-0.021	0.061333	0.222313	0.380424	0.800285	1.56042	3.05312	5.96236	11.0888	20.288	38.5633	64.68	100.493
74.004	0.099997	0.144157	-0.00553	0.065085	0.226065	0.384178	0.8153	1.57589	3.05688	5.97784	11.1004	20.323	38.6254	64.7419	100.566
74.104	0.096093	0.132439	-0.02116	0.061181	0.222162	0.380272	0.800133	1.57198	3.05297	5.98565	11.1082	20.346	38.653	64.7853	100.602
74.204	0.090082	0.134239	-0.02717	0.05517	0.21615	0.37426	0.794121	1.56597	3.05868	5.98745	11.1217	20.3487	38.69	64.8613	100.647
74.304	0.090233	0.126122	-0.02702	0.047813	0.216301	0.374413	0.802086	1.56612	3.05837	6.00713	11.1331	20.3909	38.7292	64.912	100.76
74.404	0.089928	0.122673	-0.02702	0.063133	0.216301	0.374413	0.802086	1.56612	3.04757	6.00713	11.1414	20.4109	38.7795	64.9748	100.849
74.504	0.08242	0.122673	-0.02702	0.055321	0.215996	0.374413	0.802086	1.56612	3.06664	6.01885	11.1492	20.4304	38.819	65.0412	100.928
74.604	0.078515	0.118767	-0.03092	0.051111	0.212396	0.370506	0.809441	1.56222	3.06228	6.02276	11.157	20.446	38.862	65.1071	101.014
74.704	0.078514	0.118767	-0.03092	0.043602	0.212395	0.370506	0.79818	1.56222	3.06274	6.02276	11.177	20.4656	38.9128	65.1779	101.092
74.804	0.084374	0.124626	-0.02506	0.049461	0.218254	0.37606	0.804497	1.56808	3.0686	6.04034	11.2054	20.5027	38.9499	65.2541	101.188
74.904	0.084374	0.124626	-0.02506	0.049461	0.218254	0.368553	0.815758	1.56808	3.07641	6.04815	11.2137	20.5222	38.9889	65.3241	101.277
75.004	0.084442	0.12439	-0.01358	0.037506	0.218018	0.360809	0.82724	1.57565	3.08789	6.05963	11.2213	20.5532	39.0273	65.3945	101.359
75.104	0.086565	0.119003	-0.03069	0.032121	0.212633	0.370438	0.821854	1.57027	3.0825	6.05425	11.2276	20.5674	39.0611	65.4706	101.456
75.204	0.092184	0.124626	-0.01334	0.037741	0.210745	0.368858	0.815758	1.57589	3.08813	6.07158	11.2527	20.6003	39.11	65.5431	101.57
75.304	0.09195	0.12439	-0.01358	0.037506	0.218018	0.376127	0.827238	1.58737	3.09961	6.07916	11.272	20.631	39.1684	65.6054	101.668
75.404	0.078514	0.118767	-0.01875	0.031883	0.212395	0.370506	0.821617	1.58175	3.09399	6.07354	11.2781	20.6374	39.2136	65.6581	101.764
75.504	0.078514	0.118767	-0.0192	0.031883	0.21209	0.370506	0.82943	1.58175	3.1018	6.08556	11.2859	20.6573	39.2521	65.7209	101.854
75.604	0.078362	0.119072	-0.01936	0.031731	0.20443	0.370354	0.829277	1.5816	3.10165	6.10073	11.2975	20.6959	39.2915	65.7984	101.943
75.704	0.074609	0.126122	-0.02311	0.027978	0.200982	0.366295	0.825523	1.57784	3.10961	6.09698	11.3133	20.7117	39.3268	65.8459	102.021
75.804	0.074608	0.114861	-0.02311	0.027977	0.208488	0.358788	0.825523	1.57784	3.10961	6.1087	11.3328	20.7429	39.3773	65.9045	102.088
75.904	0.074608	0.126579	-0.01139	0.027977	0.208488	0.358788	0.825523	1.57784	3.11742	6.11651	11.3445	20.7739	39.4089	65.9743	102.19
76.004	0.074379	0.12635	-0.01162	0.027748	0.208717	0.370277	0.825294	1.57761	3.1172	6.128	11.3521	20.7935	39.4594	66.0214	102.267
76.104	0.06875	0.12072	-0.01725	0.022119	0.21435	0.364647	0.819664	1.57199	3.12328	6.13409	11.3582	20.8074	39.5041	66.0663	102.34
76.204	0.068977	0.120949	-0.0053	0.022346	0.214577	0.364876	0.819893	1.58347	3.12351	6.13432	11.3659	20.8271	39.5321	66.1176	102.426
76.304	0.063118	0.12635	9.75e-05	0.027748	0.219521	0.378088	0.825293	1.58543	3.12861	6.14753	11.3834	20.8638	39.5883	66.1738	102.529
76.404	0.080696	0.120949	-0.0053	0.022347	0.202858	0.372688	0.819893	1.58002	3.12351	6.14213	11.3892	20.8779	39.6415	66.2382	102.625
76.504	0.086325	0.126579	0.000328	0.02828	0.208487	0.378319	0.825523	1.58565	3.14086	6.16729	11.4031	20.9143	39.6976	66.3146	102.697
76.604	0.074608	0.126579	0.000328	0.024071	0.208488	0.378319	0.825523	1.58566	3.14867	6.16729	11.4227	20.9226	39.7409	66.3927	102.78
76.704	0.074608	0.126579	0.000328	0.03579	0.208488	0.378319	0.837242	1.58566	3.14867	6.17901	11.4422	20.9538	39.78	66.4627	102.862
76.804	0.074608	0.126579	0.000328	0.035484	0.19677	0.377861	0.837242	1.58566	3.16039	6.18682	11.4544	20.9731	39.819	66.5138	102.951
76.904	0.074608	0.126274	0.00814	0.028282	0.19677	0.3666	0.836784	1.58566	3.16039	6.18682	11.4847	20.9851	39.8693	66.5841	103.049
77.004	0.06875	0.112907	0.00228	0.029932	0.190912	0.360741	0.819664	1.57949	3.15453	6.19268	11.4871	20.9988	39.8835	66.6598	103.113
77.104	0.068749	0.112907	0.00228	0.02993	0.19091	0.372917	0.819664	1.57198	3.15453	6.20049	11.5066	21.03	39.9343	66.7384	103.184
77.204	0.068817	0.112213	0.00204	0.029694	0.190674	0.383484	0.819427	1.57175	3.16556	6.20071	11.5181	21.0493	39.9731	66.828	103.273
77.304	0.070702	0.095329	-0.00358	0.035484	0.185051	0.3666	0.821617	1.57784	3.15649	6.21807	11.5203	21.0749	40.0062	66.8807	103.349
77.404	0.070396	0.103142	-0.00358	0.027977	0.185051	0.3666	0.821312	1.57738	3.15694	6.21807	11.5398	21.1018	40.0495	66.943	103.416
77.504	0.074608	0.103142	-0.00358	0.027977	0.185051	0.3666	0.813805	1.57394	3.16821	6.22979	11.5513	21.1218	40.0886	66.9826	103.486
77.604	0.07656	0.105095	0.010094	0.02993	0.187003	0.376366	0.815758	1.56808	3.18218	6.23955	11.5652	21.1433	40.1291	67.0428	103.547
77.704	0.070703	0.099236	-0.00748	0.024073	0.181147	0.370506	0.810204	1.56222	3.19134	6.24542	11.5789	21.1687	40.155	67.0993	103.623
77.804	0.080467	0.108696	0.013999	0.033836	0.19091	0.380271	0.839194	1.57198	3.1936	6.26299	11.6004	21.2175	40.2155	67.1486	103.703
77.904	0.076561	0.097588	0.017448	0.02993	0.198723	0.376366	0.835289	1.56808	3.18969	6.25909	11.616	21.2331	40.2507	67.1955	103.781
78.004	0.076714	0.104942	0.00634	0.030083	0.19857	0.388237	0.835442	1.57604	3.20187	6.27096	11.6357	21.2645	40.2899	67.2738	103.84
78.104	0.068595	0.101036	0.00994	0.033683	0.194968	0.391838	0.846855	1.57183	3.21297	6.28237	11.6588	21.2955	40.3443	67.3399	103.933
78.204	0.07461	0.095329	0.00423	0.027979	0.196466	0.393944	0.841148	1.56613	3.20727	6.28839	11.6644	21.3207	40.3654	67.3923	104.018
78.304	0.07415	0.095329	0.00423	0.028282	0.189262	0.393944	0.852867	1.57394	3.21508	6.28838	11.6609	21.3328	40.3971	67.4513	104.107
78.404	0.062889	0.095329	0.00423	0.03579	0.196465	0.393944	0.852867	1.57394	3.21508	6.30791	11.6805	21.364	40.4362	67.5216	104.178
78.504	0.056792	0.100952	0.00986	0.049223	0.194578	0.400024	0.866302	1.57956	3.23242	6.31384	11.6978	21.4009	40.4809	67.6051	104.262
78.604	0.051172	0.094872	0.00469	0.043604	0.188959	0.405663	0.86068	1.58611	3.2268	6.32745	11.7113	21.4148	40.5378	67.674	104.357
78.704	0.05117	0.083611	0.00814	0.03579	0.19677	0.405205	0.860374	1.59692	3.23821	6.33495	11.7195	21.4421	40.5765	67.7716	104.451
78.804	0.05117	0.083611	0.00814	0.043602	0.19677	0.394402	0.852867	1.58611	3.23852	6.32745	11.7317	21.4734	40.6081	67.822	104.568
78.904	0.05117	0.095329	0.00768	0.043602	0.19677	0.417381	0.864586	1.59737	3.23852	6.33947	11.7625	21.5046	40.6471	67.9123	104.646
79.004	0.062737	0.095177	-0.00373	0.04345	0.196617	0.417229	0.864433	1.59722	3.23837	6.35464	11.7697	21.5313	40.69	68.0017	104.748
79.104	0.055079	0.087517	-0.01139	0.035792	0.181147	0.409569	0.856773	1.58956	3.24242	6.34698	11.7742	21.5246	40.7287	68.0451	104.83
79.204	0.055229	0.087669	-0.00343	0.035942	0.181297	0.409721	0.868645	1.58971	3.24212	6.35885	11.7939	21.5673	40.7684	68.1073	104.92
79.304	0.05883	0.09127	0.000174	0.039238	0.184898	0.412863	0.880362	1.59286	3.24227	6.36245	11.8167	21.5899	40.8108	68.1387	105.002
79.404	0.054619	0.087364	-0.00419	0.027824	0.188347	0.397697	0.883659	1.57815	3.23837	6.35824	11.8131	21.5943	40.8423	68.2048	105.099
79.504	0.043359	0.083611	-0.00748	0.024072	0.173333	0.393944	0.872398	1.58566	3.23461	6.35479	11.8211	21.6296	40.8776	68.2516	105.198
79.604	0.050865	0.083763	-0.00733	0.024223	0.173485	0.394096	0.872551	1.58581	3.23431	6.36666	11.8408	21.661	40.9168	68.3109	105.268
79.704	0.037263	0.09314	-0.00967	0.021882	0.171143	0.391754	0.870209	1.59128	3.23242	6.37604	11.8575	21.6782	40.9536	68.3593	105.332
79.804	0.031876	0.087753	-0.01506	0.0168	0.165756	0.398086	0.864822	1.58589	3.22704	6.37846	11.8526	21.7041	40.9989	68.412	105.428
79.904	0.031639	0.087517	-0.0153	0.024071	0.16552	0.39785	0.876305	1.58566	3.23461	6.37823	11.8602	21.7312	41.049	68.4823	105.498
80.004	0.031868	0.087746	-0.01507	0.0243	0.165749	0.398079	0.876534	1.58588	3.24656	6.39017	11.8799	21.7627	41.0771	68.5141	105.6
80.104	0.037268	0.093147	-0.00997	0.029394	0.170691	0.411293	0.881935	1.59128	3.25196	6.40339	11.9088	21.7876	41.1332	68.5698	105.664
80.204	0.037949	0.093369	-0.01726	0.033829	0.159653	0.411514	0.882156	1.59105	3.25218	6.40361	11.9168	21.8188	41.1842	68.6291	105.765
80.304	0.049217	0.101189	-0.01725	0.033836	0.15966	0.411524	0.882166	1.5798	3.2597	6.41534	11.9282	21.8308	41.2233	68.6874	105.813
80.404	0.055077	0.099236	-0.01139	0.039696	0.16552	0.417381	0.895836	1.59737	3.26977	6.42901	11.9344	21.8674	41.28	68.7638	105.901
80.504	0.049219	0.093376	-0.01725	0.033838	0.159662	0.411522	0.889977	1.59152	3.26391	6.43441	11.9481	21.8699	41.3327	68.8205	105.965
80.604	0.055075	0.107048	-0.01139	0.047507	0.165518	0.417381	0.895836	1.59737	3.28149	6.42901	11.9656	21.8953	41.4007	68.8966	106.029
80.704	0.054848	0.099007	-0.01162	0.039772	0.165749	0.417152	0.895607	1.59715	3.28907	6.43659	11.9849	21.9146	41.4399	68.9663	106.119
80.804	0.049446	0.093605	-0.00921	0.041878	0.163795	0.423014	0.890207	1.60346	3.28367	6.44291	11.9991	21.9404	41.477	69.0082	106.215
80.904	0.054619	0.099236	-0.00358	0.055321	0.177238	0.417381	0.895836	1.60879	3.30056	6.44823	12.0047	21.9656	41.5104	69.0721	106.287
81.004	0.055077	0.099236	-0.00358	0.055321	0.177238	0.417381	0.907555	1.60128	3.29711	6.46026	12.0238	21.9929	41.569	69.1271	106.369
81.104	0.055077	0.099236	-0.01139	0.055321	0.176781	0.417381	0.895836	1.60128	3.29711	6.47198	12.0242	22.0237	41.6198	69.197	106.459
81.204	0.055077	0.099236	-0.00358	0.055321	0.16552	0.417381	0.895836	1.60128	3.29711	6.47198	12.0438	22.032	41.6511	69.2443	106.521
81.304	0.05484	0.098999	-0.00382	0.047272	0.165283	0.417143	0.907316	1.60104	3.30859	6.47955	12.0513	22.0627	41.6977	69.3144	106.588
81.404	0.049217	0.093376	0.00182	0.042107	0.15966	0.411522	0.901695	1.60323	3.30267	6.47393	12.0691	22.0691	41.7429	69.3592	106.684
81.504	0.057488	0.093376	-0.00944	0.053368	0.171379	0.411522	0.901237	1.60323	3.29516	6.48519	12.0767	22.1003	41.7738	69.4103	106.754
81.604	0.062433	0.087517	-0.0156	0.047052	0.165522	0.40612	0.884575	1.59738	3.2893	6.47589	12.0745	22.1023	41.7995	69.4743	106.83
81.704	0.049826	0.093529	-0.0171	0.030539	0.17153	0.423393	0.90139	1.60338	3.30312	6.49361	12.0888	22.1395	41.8563	69.5277	106.903
81.804	0.072655	0.097282	-0.01334	0.045555	0.17498	0.427147	0.894341	1.60714	3.30688	6.49737	12.1004	22.1628	41.8991	69.5939	107.008
81.904	0.072655	0.097282	-0.01334	0.057274	0.167473	0.427147	0.912956	1.60714	3.30642	6.50488	12.1121	22.1824	41.9499	69.6642	107.09
82.004	0.072044	0.09713	-0.0135	0.057121	0.16732	0.426994	0.902	1.60699	3.30672	6.50893	12.1315	22.2135	41.9888	69.7539	107.145
82.104	0.057031	0.081657	-0.01725	0.053369	0.163568	0.423241	0.909508	1.60323	3.30297	6.5169	12.1473	22.241	42.0158	69.8088	107.23
82.204	0.06312	0.087746	-0.02288	0.047739	0.15748	0.418068	0.903877	1.60932	3.30515	6.51908	12.1534	22.2627	42.0185	69.8847	107.319
82.304	0.062355	0.099007	-0.01162	0.058998	0.157478	0.440588	0.926855	1.60886	3.32813	6.54206	12.1842	22.2935	42.0688	69.9628	107.432
82.404	0.061165	0.093605	-0.01702	0.053597	0.152534	0.42347	0.921455	1.61518	3.32273	6.54447	12.1866	22.2998	42.0946	70.0274	107.516
82.504	0.066107	0.099464	-0.000359	0.058996	0.169195	0.44059	0.926399	1.62058	3.32813	6.56113	12.2037	22.336	42.1508	70.0956	107.6
82.604	0.049219	0.105095	-0.01725	0.061182	0.163568	0.434959	0.909966	1.61495	3.33422	6.54424	12.2098	22.3386	42.1843	70.1603	107.691
82.704	0.053122	0.108543	-0.01334	0.057273	0.167014	0.438866	0.924675	1.62667	3.33813	6.55596	12.221	22.3621	42.2272	70.2341	107.777
82.804	0.053581	0.097282	-0.01334	0.057274	0.156212	0.438867	0.913873	1.62698	3.34594	6.56768	12.2293	22.3816	42.2663	70.3127	107.879
82.904	0.068291	0.101189	-0.00944	0.06118	0.170921	0.442772	0.929039	1.63839	3.34985	6.58331	12.2527	22.4167	42.321	70.3752	107.961
83.004	0.064842	0.101189	-0.00944	0.06118	0.15966	0.442772	0.929039	1.63839	3.36126	6.59112	12.2642	22.4363	42.3405	70.4647	108.051
83.104	0.05703	0.101189	-0.00944	0.06118	0.167473	0.450584	0.929039	1.63839	3.35375	6.60284	12.2762	22.4636	42.3908	70.508	108.133
83.204	0.05703	0.101189	-0.00944	0.061638	0.167168	0.450584	0.929039	1.65011	3.36156	6.61065	12.2882	22.4871	42.4304	70.5783	108.223
83.304	0.064606	0.10141	-0.00967	0.060944	0.159424	0.450653	0.928803	1.64987	3.36087	6.60995	12.303	22.5142	42.4692	70.6362	108.293
83.404	0.064842	0.112907	-0.00944	0.072899	0.15966	0.458397	0.929039	1.65011	3.36156	6.61065	12.3074	22.5456	42.5202	70.6877	108.363
83.504	0.057266	0.113144	-0.02092	0.073135	0.152084	0.458633	0.929276	1.65034	3.36961	6.6187	12.3155	22.5849	42.5712	70.7465	108.43
83.604	0.058746	0.114624	-0.01974	0.074615	0.153564	0.459808	0.930756	1.65182	3.37109	6.6319	12.329	22.606	42.6036	70.818	108.525
83.704	0.05703	0.113213	-0.02897	0.080712	0.159661	0.45089	0.940758	1.65011	3.3811	6.63799	12.354	22.6238	42.6335	70.8673	108.613
83.804	0.056877	0.120262	-0.02882	0.072746	0.159508	0.450126	0.928885	1.65777	3.38094	6.64925	12.3463	22.6353	42.6919	70.9292	108.703
83.904	0.060936	0.117119	-0.02506	0.076805	0.155754	0.439171	0.925133	1.65401	3.3886	6.63799	12.3621	22.6628	42.7389	70.9611	108.781
84.004	0.060707	0.116585	-0.02529	0.076119	0.155525	0.454262	0.924904	1.65379	3.38087	6.64948	12.3619	22.6821	42.7895	71.0234	108.867
84.104	0.055078	0.110954	-0.03092	0.059229	0.149896	0.448326	0.919273	1.65988	3.37554	6.65167	12.3758	22.7156	42.8225	71.0565	108.951
84.204	0.054619	0.110954	-0.03092	0.059227	0.149895	0.441124	0.919273	1.65987	3.39056	6.66338	12.3953	22.7351	42.8625	71.0993	109.041
84.304	0.039909	0.114861	-0.02702	0.063133	0.153801	0.444725	0.92318	1.66378	3.38696	6.67464	12.4188	22.7703	42.9162	71.1427	109.135
84.404	0.051018	0.114708	-0.02717	0.055626	0.153648	0.444267	0.923027	1.66363	3.3868	6.66323	12.4303	22.801	42.9439	71.2012	109.205
84.504	0.047418	0.111107	-0.03077	0.071099	0.150048	0.433159	0.919426	1.66003	3.39492	6.67135	12.4384	22.8173	42.9793	71.2484	109.291
84.604	0.058829	0.114708	-0.02747	0.074241	0.153647	0.43676	0.923027	1.66363	3.39852	6.69417	12.4616	22.8404	43.0264	71.3027	109.373
84.704	0.05523	0.111107	-0.03858	0.059838	0.150048	0.433159	0.919426	1.66003	3.40273	6.68307	12.4658	22.8681	43.0726	71.3651	109.432
84.804	0.06469	0.120567	-0.01786	0.080559	0.159508	0.44262	0.928887	1.6773	3.41219	6.70034	12.487	22.9088	43.1021	71.4255	109.523
84.904	0.066795	0.122673	-0.03873	0.082665	0.161613	0.444725	0.930992	1.69112	3.41384	6.71416	12.4969	22.9304	43.1429	71.4904	109.584
85.004	0.053125	0.116814	-0.04459	0.076807	0.155298	0.44622	0.925133	1.68527	3.4089	6.71957	12.5027	22.9514	43.1689	71.5431	109.657
85.104	0.05381	0.117043	-0.03265	0.077034	0.144264	0.435646	0.925362	1.68549	3.42039	6.71635	12.5225	22.9717	43.2076	71.6137	109.746
85.204	0.076558	0.128532	-0.02116	0.08852	0.155751	0.457939	0.936852	1.69667	3.43923	6.73955	12.5457	23.0144	43.2507	71.6833	109.801
85.304	0.076332	0.128304	-0.02139	0.088295	0.167244	0.446905	0.936621	1.68894	3.43946	6.74714	12.5533	23.0454	43.2817	71.7421	109.879
85.404	0.070702	0.110954	-0.02702	0.082207	0.149895	0.452538	0.930992	1.69534	3.43383	6.75323	12.5672	23.059	43.3034	71.8068	109.932
85.504	0.070702	0.122673	-0.02656	0.070946	0.149895	0.452538	0.930992	1.70254	3.44164	6.75323	12.5789	23.0788	43.3537	71.8888	110.014
85.604	0.070702	0.122673	-0.02747	0.071404	0.149895	0.452538	0.930992	1.69503	3.44164	6.77245	12.5984	23.0979	43.3815	71.9674	110.084
85.704	0.070702	0.122673	-0.03873	0.082665	0.149895	0.452538	0.930992	1.69503	3.44164	6.78448	12.6102	23.1179	43.4323	72.068	110.174
85.804	0.070465	0.122437	-0.03897	0.082428	0.149658	0.452299	0.930754	1.70215	3.45358	6.78424	12.6295	23.1489	43.4711	72.1464	110.252
85.904	0.06469	0.116661	-0.03333	0.076653	0.143883	0.458244	0.92498	1.68511	3.45861	6.78973	12.6318	23.1627	43.5161	72.2224	110.309
86.004	0.064842	0.116814	-0.0521	0.088524	0.155754	0.457939	0.925133	1.68526	3.4475	6.78643	12.6587	23.1941	43.5668	72.2853	110.398
86.104	0.064842	0.124626	-0.03318	0.088524	0.144493	0.446678	0.925133	1.69698	3.45922	6.79815	12.6629	23.2214	43.5983	72.363	110.469
86.204	0.0707	0.122673	-0.03483	0.094382	0.161612	0.452538	0.930992	1.70284	3.47289	6.81182	12.6766	23.2463	43.655	72.4396	110.534
86.304	0.070702	0.122673	-0.03483	0.08297	0.161613	0.452539	0.930994	1.71066	3.47335	6.81182	12.7	23.2585	43.7053	72.5099	110.626
86.404	0.076561	0.136345	-0.02897	0.096336	0.167473	0.458397	0.936852	1.71651	3.49047	6.82909	12.7137	23.2839	43.7507	72.5819	110.703
86.504	0.076561	0.136345	-0.02943	0.096336	0.167473	0.458397	0.936852	1.71651	3.49047	6.8294	12.7332	23.3113	43.8014	72.6681	110.77
86.604	0.076561	0.136345	-0.03288	0.096336	0.167473	0.458397	0.936852	1.71651	3.49047	6.84112	12.7449	23.3425	43.8405	72.7153	110.879
86.704	0.076561	0.136803	-0.03288	0.096336	0.167473	0.458397	0.948112	1.71651	3.49047	6.85284	12.7645	23.3617	43.9103	72.785	110.949
86.804	0.076408	0.147453	-0.03303	0.096184	0.179344	0.458241	0.937154	1.71636	3.50204	6.8605	12.7834	23.3853	43.9458	72.8164	111.012
86.904	0.066795	0.126579	-0.04264	0.086266	0.177238	0.448631	0.938347	1.71847	3.50024	6.85088	12.7747	23.3953	43.9792	72.8654	111.08
87.004	0.066338	0.126579	-0.04264	0.078758	0.177238	0.448631	0.935356	1.71847	3.50024	6.87041	12.7933	23.426	44.0297	72.9352	111.162
87.104	0.060934	0.132439	-0.03724	0.09664	0.183096	0.462303	0.952019	1.72433	3.5061	6.87627	12.7996	23.4402	44.0749	72.9689	111.246
87.204	0.060936	0.132439	-0.0485	0.104149	0.171379	0.461845	0.940758	1.72433	3.51781	6.88799	12.8191	23.4597	44.1179	73.0505	111.316
87.304	0.064842	0.136345	-0.0446	0.10775	0.187004	0.454489	0.944662	1.73605	3.52172	6.89971	12.8309	23.4831	44.1608	73.0939	111.402
87.404	0.058983	0.13018	-0.05045	0.094383	0.169426	0.448631	0.938805	1.73019	3.51586	6.90511	12.8367	23.5085	44.2053	73.1463	111.502
87.504	0.070698	0.134697	-0.03873	0.113911	0.181141	0.472069	0.950523	1.7419	3.52758	6.91338	12.868	23.5398	44.2643	73.2204	111.584
87.604	0.078514	0.142204	-0.03873	0.113914	0.181602	0.471764	0.962242	1.75362	3.53539	6.9251	12.888	23.5671	44.3034	73.2599	111.685
87.704	0.072657	0.136345	-0.04414	0.119776	0.187006	0.458397	0.956383	1.74746	3.52954	6.93096	12.9051	23.5922	44.348	73.3127	111.75
87.804	0.072655	0.136345	-0.03287	0.119774	0.187004	0.458399	0.956384	1.73995	3.54125	6.93877	12.9242	23.6042	44.3796	73.3631	111.848
87.904	0.078278	0.141968	-0.02725	0.113678	0.204346	0.475739	0.962006	1.75339	3.54688	6.9444	12.9263	23.6411	44.4243	73.4316	111.966
88.004	0.064844	0.136345	-0.02116	0.108057	0.198725	0.470116	0.956841	1.73995	3.54125	6.95049	12.9441	23.6545	44.4494	73.4845	112.032
88.104	0.064842	0.136345	-0.02161	0.10836	0.198723	0.470116	0.968102	1.74776	3.54125	6.97002	12.9715	23.6628	44.4889	73.5353	112.14
88.204	0.064842	0.148064	-0.03242	0.115868	0.198723	0.469658	0.968102	1.74776	3.54906	6.97002	12.9829	23.6824	44.5397	73.6252	112.207
88.304	0.073113	0.136345	-0.03288	0.115868	0.198723	0.466209	0.968102	1.75948	3.54906	6.98956	12.9832	23.7136	44.5788	73.6637	112.289
88.404	0.084374	0.136345	-0.02161	0.115868	0.198723	0.465904	0.968102	1.75948	3.54906	6.98956	12.9949	23.7331	44.6179	73.703	112.359
88.504	0.076561	0.148064	-0.03288	0.108055	0.198723	0.458397	0.975456	1.75948	3.56078	7.00127	13.0145	23.7527	44.68	73.7775	112.41
88.604	0.076561	0.147758	-0.04414	0.108055	0.187004	0.458397	0.964195	1.75948	3.56078	7.00909	13.0262	23.7836	44.7116	73.8356	112.5
88.704	0.076408	0.147911	-0.02131	0.107903	0.187157	0.458244	0.964043	1.75933	3.56063	7.02065	13.0456	23.7955	44.7618	73.875	112.539
88.804	0.072655	0.144157	-0.02506	0.104149	0.183098	0.466211	0.960748	1.7673	3.5689	7.02471	13.0613	23.8113	44.7858	73.922	112.613
88.904	0.07663	0.148132	-0.02139	0.107819	0.19458	0.469879	0.97522	1.77097	3.57977	7.02838	13.065	23.8345	44.8403	74.0035	112.679
89.004	0.086328	0.150017	-0.03873	0.102197	0.188959	0.464256	0.958336	1.76534	3.57476	7.03448	13.0789	23.8479	44.8734	74.049	112.725
89.104	0.086021	0.142204	-0.03873	0.102196	0.188957	0.464256	0.958336	1.76488	3.58227	7.04229	13.0906	23.8684	44.8967	74.0998	112.822
89.204	0.078514	0.142204	-0.02702	0.102196	0.181145	0.464256	0.970055	1.76144	3.58227	7.05401	13.1102	23.9109	44.9245	74.1701	112.873
89.304	0.096092	0.155876	-0.02161	0.108055	0.187004	0.470117	0.97561	1.7673	3.59985	7.05941	13.1356	23.9441	44.9694	74.2341	112.949
89.404	0.099762	0.159546	-0.02139	0.111725	0.198486	0.473785	0.971771	1.77097	3.60321	7.05182	13.1466	23.9785	45.0239	74.289	113.012
89.504	0.094141	0.153923	-0.02702	0.106104	0.185053	0.468163	0.974266	1.77706	3.59789	7.05401	13.1414	23.9734	45.0573	74.3537	113.096
89.604	0.093681	0.153618	-0.02702	0.106102	0.185051	0.475517	0.981773	1.77706	3.59789	7.06573	13.1492	24.0007	45.1081	74.4123	113.158
89.704	0.082878	0.138298	-0.02702	0.106102	0.17379	0.464256	0.993492	1.77706	3.60961	7.08526	13.1727	24.0203	45.1471	74.4626	113.237
89.804	0.094139	0.138298	-0.02702	0.106102	0.185051	0.464254	0.993185	1.77706	3.60961	7.08526	13.1802	24.0512	45.1857	74.5295	113.326
89.904	0.087822	0.132439	-0.03288	0.100243	0.179192	0.470116	0.987633	1.7712	3.60375	7.09112	13.1785	24.0574	45.1999	74.5939	113.391
90.004	0.082724	0.138145	-0.02717	0.105948	0.177084	0.475822	0.99334	1.78472	3.61681	7.10433	13.2038	24.0826	45.2561	74.6699	113.478
90.104	0.090234	0.134392	-0.03123	0.102197	0.173333	0.472069	0.989586	1.78097	3.61352	7.10479	13.2078	24.1101	45.2761	74.7362	113.564
90.204	0.090233	0.141747	-0.03873	0.090477	0.173332	0.472069	1.0013	1.78051	3.61352	7.11291	13.2273	24.1413	45.3151	74.7795	113.623
90.304	0.101952	0.130943	-0.03873	0.090477	0.181145	0.471764	1.0013	1.76925	3.62524	7.13213	13.2386	24.1604	45.3425	74.8381	113.705
90.404	0.101715	0.141968	-0.03867	0.101959	0.180908	0.46402	1.00107	1.76947	3.625	7.1319	13.2466	24.1802	45.3852	74.8886	113.795
90.504	0.099999	0.140251	-0.03288	0.088982	0.179192	0.462303	0.999352	1.79028	3.6311	7.13799	13.2645	24.2058	45.4103	74.9572	113.883
90.604	0.099999	0.132439	-0.03288	0.099785	0.179192	0.470116	0.999352	1.77901	3.6311	7.13769	13.2762	24.2253	45.4421	75.0158	113.961
90.704	0.105856	0.138298	-0.02702	0.094839	0.185049	0.475975	1.01693	1.78487	3.63695	7.14776	13.3016	24.2624	45.4945	75.0841	114.076
90.804	0.105858	0.13784	-0.03437	0.106102	0.185051	0.475975	1.01693	1.78487	3.63696	7.16729	13.3133	24.282	45.53	75.1545	114.166
90.904	0.105705	0.134697	-0.01545	0.105949	0.196617	0.475365	1.02459	1.78472	3.64852	7.16714	13.3209	24.3131	45.5689	75.2324	114.248
91.004	0.101953	0.142204	-0.0192	0.102197	0.192865	0.460808	1.02084	1.78066	3.64477	7.1751	13.3367	24.3288	45.6042	75.3102	114.334
91.104	0.105399	0.146111	-0.01575	0.106101	0.196769	0.487694	1.02474	1.77706	3.65603	7.18682	13.3602	24.3518	45.6393	75.3732	114.404
91.204	0.101952	0.138298	-0.02702	0.106102	0.197227	0.487694	1.02474	1.78487	3.64477	7.18682	13.3797	24.3606	45.6901	75.4315	114.467
91.304	0.094597	0.138298	-0.02701	0.106102	0.208031	0.487695	1.03646	1.78487	3.64477	7.19854	13.3911	24.4026	45.7175	75.5021	114.537
91.404	0.119064	0.131973	-0.02162	0.111496	0.202621	0.493088	1.0414	1.79027	3.66188	7.22346	13.4007	24.4163	45.7736	75.57	114.613
91.504	0.107814	0.12072	-0.04069	0.100551	0.202175	0.470116	1.01888	1.79074	3.65063	7.21221	13.409	24.4363	45.801	75.6364	114.7
91.604	0.107811	0.12072	-0.03288	0.1007	0.191368	0.481834	1.0267	1.79073	3.65844	7.22393	13.4168	24.4558	45.8405	75.6877	114.789
91.704	0.107811	0.12072	-0.03288	0.111961	0.202171	0.48214	1.0267	1.80245	3.65813	7.23174	13.4363	24.4949	45.8796	75.7345	114.864
91.804	0.119377	0.132286	-0.02131	0.123528	0.202934	0.489493	1.03826	1.81432	3.66219	7.25503	13.4596	24.526	45.9416	75.8086	114.953
91.904	0.10601	0.126732	-0.02686	0.106255	0.208641	0.495659	1.03271	1.81628	3.65664	7.25729	13.4614	24.5399	45.9793	75.8616	115.03
92.004	0.117423	0.129875	-0.02326	0.109855	0.212241	0.487541	1.03631	1.82769	3.67196	7.27291	13.4655	24.5631	46.0215	75.8962	115.123
92.104	0.113671	0.115318	-0.02702	0.106103	0.20849	0.495506	1.04427	1.82394	3.66821	7.27667	13.4734	24.5788	46.0456	75.924	115.166
92.204	0.11367	0.126122	-0.03437	0.106102	0.208031	0.483788	1.04427	1.82394	3.67632	7.28417	13.493	24.6023	46.0964	75.9938	115.256
92.304	0.113518	0.114708	-0.02326	0.105949	0.196617	0.495353	1.04412	1.82378	3.68368	7.28854	13.5124	24.6295	46.147	76.0332	115.357
92.404	0.109764	0.110954	-0.02702	0.102196	0.192863	0.4916	1.04037	1.83175	3.67992	7.3001	13.5164	24.6567	46.1823	76.0682	115.424
92.504	0.109528	0.111176	-0.01944	0.113983	0.192627	0.491364	1.02841	1.83151	3.69141	7.29987	13.5279	24.6685	46.2325	76.1113	115.494
92.604	0.104212	0.116814	-0.02552	0.115869	0.187006	0.485741	1.02279	1.8337	3.68548	7.30596	13.5413	24.6824	46.2585	76.1447	115.547
92.704	0.117575	0.122673	-0.03046	0.121725	0.192862	0.4916	1.02865	1.83925	3.68383	7.32354	13.5555	24.7078	46.3146	76.2209	115.635
92.804	0.117577	0.122215	-0.0192	0.121727	0.192863	0.4916	1.02865	1.83175	3.69555	7.33135	13.5676	24.7273	46.3346	76.299	115.713
92.904	0.109764	0.111412	-0.02702	0.121422	0.192863	0.4916	1.02865	1.83175	3.69585	7.33135	13.5867	24.7585	46.3737	76.3493	115.776
93.004	0.109764	0.122673	-0.0192	0.11422	0.192863	0.4916	1.02834	1.83175	3.71117	7.34277	13.6063	24.7781	46.4245	76.4006	115.846
93.104	0.113669	0.126579	-0.0153	0.125632	0.196769	0.495506	1.03646	1.83565	3.71508	7.34728	13.6219	24.8015	46.4792	76.4821	115.909
93.204	0.113434	0.126343	-0.01553	0.125397	0.196533	0.49527	1.03622	1.83542	3.72656	7.35455	13.6334	24.8203	46.5253	76.5409	116.009
93.304	0.092423	0.11705	-0.02482	0.116104	0.187241	0.485979	1.02693	1.83784	3.71727	7.35698	13.6436	24.8232	46.5478	76.5824	116.067
93.404	0.098045	0.122673	-0.02702	0.110008	0.192863	0.4916	1.0321	1.84347	3.7304	7.3626	13.657	24.8484	46.5925	76.6581	116.123
93.504	0.103598	0.128532	-0.01334	0.115866	0.198721	0.497459	1.03451	1.83761	3.72875	7.37597	13.6746	24.8738	46.6175	76.7341	116.18
93.604	0.090235	0.122673	-0.0192	0.11001	0.192865	0.4916	1.02865	1.84347	3.73461	7.37463	13.6883	24.8874	46.6354	76.7792	116.264
93.704	0.111478	0.132202	-0.00967	0.119534	0.201932	0.501129	1.0499	1.85299	3.74414	7.39947	13.7173	24.9165	46.684	76.8593	116.363
93.804	0.09391	0.12635	-0.01553	0.11338	0.184822	0.495276	1.04404	1.85496	3.73829	7.40534	13.7228	24.9302	46.7368	76.9238	116.447
93.904	0.088585	0.112907	-0.02116	0.100243	0.187004	0.489647	1.03841	1.84933	3.74047	7.39971	13.7137	24.9633	46.7819	76.9767	116.493
94.004	0.101492	0.118156	-0.02326	0.105948	0.192709	0.495049	1.04412	1.85503	3.7579	7.42495	13.7389	24.9849	46.8384	77.0523	116.588
94.104	0.090234	0.103142	-0.01875	0.102197	0.188958	0.4916	1.03991	1.863	3.75414	7.4212	13.7469	25.0085	46.8732	77.0998	116.666
94.204	0.090233	0.091423	-0.01575	0.113914	0.188957	0.4916	1.02865	1.863	3.76196	7.43291	13.7664	25.0281	46.9011	77.1584	116.744
94.304	0.096092	0.097282	-0.0207	0.119774	0.194511	0.497459	1.04232	1.8684	3.76781	7.44659	13.784	25.0652	46.9496	77.2345	116.809
94.404	0.096092	0.097282	-0.0099	0.119774	0.198723	0.497459	1.04232	1.85714	3.76781	7.45831	13.7918	25.0964	47.0007	77.2853	116.879
94.504	0.09954	0.101189	-0.01725	0.123679	0.214347	0.500908	1.04623	1.86855	3.78298	7.46221	13.8074	25.1199	47.0554	77.3475	116.965
94.604	0.08828	0.112907	-0.01725	0.131493	0.22216	0.489647	1.04592	1.86105	3.78344	7.46221	13.8152	25.1394	47.1139	77.3908	117.066
94.704	0.093443	0.126343	-0.00381	0.129301	0.227781	0.49527	1.04404	1.87839	3.78906	7.47565	13.8323	25.1763	47.1508	77.4741	117.139
94.804	0.077019	0.12072	-0.00944	0.12368	0.22216	0.489647	1.05013	1.87276	3.79125	7.48174	13.8387	25.1897	47.1838	77.5002	117.215
94.904	0.08828	0.12072	-0.00944	0.12368	0.22216	0.489647	1.05013	1.88448	3.79125	7.50097	13.8582	25.2175	47.2233	77.5588	117.282
95.004	0.076103	0.12072	-0.00944	0.12368	0.22216	0.489647	1.05013	1.88403	3.79125	7.49346	13.8695	25.2371	47.2624	77.6169	117.371
95.104	0.077019	0.12072	-0.00944	0.111961	0.22216	0.489647	1.05013	1.87276	3.80297	7.50518	13.866	25.2566	47.3132	77.6764	117.461
95.204	0.076103	0.11245	-0.00944	0.111961	0.22216	0.489342	1.05013	1.87276	3.80297	7.51299	13.8852	25.2878	47.3636	77.738	117.535
95.304	0.06469	0.101036	-0.00913	0.112114	0.233727	0.481681	1.04998	1.88042	3.80282	7.51284	13.8893	25.3072	47.395	77.7969	117.625
95.404	0.053124	0.097282	-0.00208	0.115868	0.237785	0.489647	1.04623	1.87637	3.80688	7.52081	13.9051	25.3344	47.4416	77.8319	117.688
95.504	0.053581	0.097282	-0.01289	0.115868	0.237785	0.489647	1.04623	1.86886	3.80688	7.52816	13.9129	25.3464	47.4694	77.9064	117.77
95.604	0.06829	0.109001	-0.00553	0.119773	0.24169	0.493553	1.05013	1.88448	3.81078	7.53252	13.9285	25.3816	47.5046	77.988	117.836
95.704	0.05703	0.109001	0.00228	0.119774	0.241692	0.493553	1.06185	1.88448	3.8225	7.54034	13.9481	25.4085	47.5436	78.0588	117.895
95.804	0.057251	0.109222	0.00159	0.119995	0.240997	0.493317	1.06116	1.8916	3.82227	7.55182	13.9595	25.4165	47.5742	78.1285	117.953
95.904	0.068977	0.113136	-0.00921	0.123909	0.230202	0.493324	1.03864	1.88081	3.82273	7.564	13.9795	25.4482	47.5907	78.1801	118.024
96.004	0.062887	0.126122	-0.00358	0.129538	0.23583	0.499413	1.04473	1.88643	3.82836	7.56963	14.0047	25.4734	47.6393	78.2443	118.08
96.104	0.062889	0.114861	-0.00312	0.129539	0.235832	0.499413	1.06771	1.88644	3.83617	7.5779	14.0242	25.4929	47.6781	78.3141	118.17
96.204	0.062889	0.114861	0.019402	0.129539	0.235832	0.499413	1.06771	1.89816	3.84835	7.58916	14.0355	25.5242	47.7096	78.3537	118.248
96.304	0.061546	0.120872	0.014155	0.135551	0.241844	0.513239	1.06201	1.90417	3.86517	7.60644	14.038	25.5494	47.7664	78.4297	118.309
96.404	0.080315	0.128075	0.02166	0.143059	0.249352	0.520744	1.06951	1.91167	3.87313	7.60268	14.0573	25.5885	47.8052	78.4878	118.363
96.504	0.076715	0.116966	0.018059	0.147271	0.246209	0.517143	1.06591	1.91543	3.86953	7.6069	14.0732	25.6161	47.8285	78.5355	118.438
96.604	0.084371	0.124626	0.025261	0.147115	0.265127	0.524803	1.07357	1.91228	3.87719	7.62627	14.1004	25.6433	47.8639	78.6014	118.516
96.704	0.084374	0.124626	0.021812	0.147118	0.265129	0.524345	1.08483	1.93481	3.885	7.62627	14.1118	25.6746	47.8952	78.6442	118.618
96.804	0.084221	0.136192	0.021354	0.146965	0.276237	0.524649	1.07342	1.92339	3.88485	7.64565	14.1237	25.6935	47.9341	78.6914	118.707
96.904	0.080467	0.132439	0.021812	0.143211	0.261223	0.520897	1.06966	1.91933	3.89281	7.6419	14.1273	25.698	47.9808	78.7384	118.781
97.004	0.08828	0.140251	0.010399	0.131493	0.261223	0.528709	1.06966	1.91183	3.90063	7.66189	14.1356	25.7292	48.0124	78.8161	118.844
97.104	0.08828	0.139793	0.029625	0.131493	0.249504	0.528404	1.06966	1.91964	3.90063	7.67269	14.1551	25.7488	48.0554	78.8673	118.914
97.204	0.088043	0.128296	0.01767	0.131256	0.249725	0.52066	1.07724	1.9194	3.91211	7.67291	14.1783	25.7681	48.0942	78.9257	118.961
97.304	0.099999	0.128532	0.017906	0.131493	0.261223	0.532616	1.07748	1.91964	3.91204	7.68096	14.186	25.7878	48.1452	79.0077	119.043
97.404	0.099999	0.140251	0.029625	0.143211	0.261223	0.532616	1.07748	1.91964	3.91235	7.69268	14.1981	25.8069	48.1721	79.0392	119.113
97.504	0.099388	0.12838	0.029472	0.143059	0.26107	0.539818	1.07732	1.91949	3.91219	7.69253	14.2174	25.8267	48.2114	79.1089	119.191
97.604	0.084375	0.136345	0.025414	0.139306	0.257318	0.524498	1.07357	1.927	3.92016	7.69628	14.2249	25.8425	48.2468	79.1522	119.27
97.704	0.084831	0.13604	0.018211	0.139305	0.256859	0.517296	1.07327	1.91573	3.92016	7.68877	14.2332	25.8621	48.2975	79.1955	119.347
97.804	0.096092	0.128532	0.02572	0.139305	0.257317	0.536218	1.06576	1.91573	3.92828	7.70049	14.2449	25.8813	48.3366	79.2658	119.371
97.904	0.099999	0.132439	0.029625	0.151024	0.261223	0.532616	1.08138	1.91964	3.93938	7.71252	14.2566	25.9089	48.3718	79.3278	119.453
98.004	0.099762	0.132202	0.037201	0.15033	0.260986	0.532379	1.08115	1.9194	3.94366	7.73151	14.2755	25.9282	48.4028	79.3788	119.512
98.104	0.094446	0.126579	0.031578	0.133447	0.243646	0.526299	1.07552	1.91348	3.94524	7.72558	14.2786	25.9417	48.4359	79.4123	119.576
98.204	0.09609	0.132439	0.037132	0.139303	0.261221	0.520897	1.0892	1.92354	3.9439	7.74376	14.307	25.9675	48.485	79.4686	119.652
98.304	0.096092	0.132439	0.029625	0.139305	0.260918	0.528709	1.0892	1.93136	3.95141	7.75127	14.3152	25.9871	48.5353	79.5002	119.723
98.404	0.107811	0.132439	0.029625	0.131493	0.25341	0.528709	1.08874	1.9309	3.96282	7.76299	14.3274	26.0183	48.5436	79.5588	119.785
98.504	0.107269	0.132202	0.029388	0.131256	0.260986	0.528473	1.07724	1.9194	3.96289	7.76276	14.3463	26.0451	48.5947	79.6205	119.852
98.604	0.098046	0.130028	0.039391	0.12954	0.25927	0.526756	1.07552	1.92941	3.96117	7.76885	14.3636	26.0476	48.6428	79.6662	119.92
98.704	0.103903	0.124626	0.04525	0.135855	0.265127	0.532616	1.08138	1.93526	3.96703	7.78612	14.3696	26.073	48.6764	79.7423	119.977
98.804	0.111565	0.132286	0.045096	0.146965	0.276695	0.543876	1.08123	1.94292	3.9786	7.78658	14.3815	26.1041	48.7271	79.793	120.047
98.904	0.108116	0.140251	0.041344	0.143211	0.272484	0.532616	1.07748	1.93917	3.97485	7.79034	14.3895	26.1199	48.7819	79.8595	120.133
99.004	0.115623	0.140251	0.040886	0.131493	0.261681	0.532616	1.0892	1.93887	3.98266	7.79003	14.409	26.1472	48.8132	79.8986	120.192
99.104	0.121481	0.146111	0.035484	0.13735	0.278341	0.538475	1.09505	1.94893	3.98852	7.8001	14.4227	26.1765	48.8698	79.9745	120.299
99.204	0.121483	0.146111	0.035484	0.137352	0.267082	0.550194	1.09505	1.94894	3.98852	7.80791	14.4344	26.2034	48.9167	80.0451	120.369
99.304	0.121246	0.145874	0.035246	0.137115	0.266846	0.549955	1.09482	1.95651	3.99954	7.80768	14.4532	26.2231	48.9594	80.1073	120.447
99.404	0.115929	0.140099	0.029472	0.13134	0.26107	0.551994	1.08904	1.95074	3.98251	7.81362	14.4557	26.2369	48.9924	80.1602	120.531
99.504	0.1332	0.146111	0.035484	0.13735	0.26708	0.557549	1.09505	1.96847	3.98898	7.83089	14.4739	26.2742	49.0417	80.2365	120.616
99.604	0.133049	0.153465	0.035027	0.137199	0.26693	0.538322	1.0949	1.96832	4.0079	7.81948	14.4924	26.2935	49.0801	80.3062	120.717
99.704	0.128839	0.142204	0.023766	0.133447	0.263177	0.534569	1.09115	1.97582	4.01586	7.82354	14.4966	26.3288	49.1159	80.3693	120.814
99.804	0.111717	0.135887	0.017908	0.127586	0.265129	0.528711	1.08529	1.9587	4.00954	7.81768	14.4949	26.3542	49.1491	80.4259	120.887
99.904	0.109764	0.130486	0.023766	0.133904	0.270988	0.534569	1.09161	1.96426	4.00414	7.82354	14.5203	26.3874	49.2136	80.4904	120.975
100.004	0.109764	0.130486	0.023766	0.133446	0.270988	0.534569	1.09115	1.95675	4.01196	7.84307	14.532	26.4187	49.2443	80.5412	121.045
100.104	0.110222	0.130486	0.023766	0.133446	0.263176	0.534569	1.10241	1.96456	4.01196	7.84307	14.5398	26.4499	49.2917	80.5993	121.116
100.204	0.125457	0.134155	0.027435	0.13742	0.266845	0.538239	1.09528	1.96823	4.01562	7.85846	14.563	26.4731	49.338	80.6422	121.19
100.304	0.127342	0.128532	0.021812	0.139305	0.261681	0.532616	1.10046	1.96261	4.01	7.85284	14.5691	26.5066	49.3718	80.6877	121.265
100.404	0.115395	0.128761	0.021584	0.139076	0.272713	0.540199	1.08942	1.96238	4.02149	7.86042	14.5767	26.5373	49.4145	80.7495	121.352
100.504	0.121713	0.134163	0.027901	0.125864	0.267313	0.534798	1.09528	1.95698	4.01609	7.86674	14.583	26.5556	49.4364	80.8109	121.416
100.604	0.127112	0.128304	0.033302	0.131262	0.272711	0.539894	1.10069	1.9741	4.03321	7.87964	14.5963	26.5884	49.4731	80.8863	121.484
100.704	0.12179	0.12252	0.027519	0.125482	0.266931	0.526604	1.0949	1.96832	4.03524	7.87838	14.6139	26.6139	49.5176	80.9238	121.549
100.804	0.129677	0.119148	0.024152	0.122108	0.263557	0.522778	1.09153	1.96494	4.03156	7.88221	14.6301	26.63	49.523	80.9791	121.573
100.904	0.13282	0.13401	0.039009	0.136971	0.278419	0.526375	1.1142	1.97935	4.05064	7.90128	14.6527	26.6839	49.5999	81.0638	121.658
101.004	0.135158	0.124626	0.029625	0.127589	0.269038	0.516991	1.10482	1.96698	4.04906	7.90002	14.6629	26.6936	49.6491	81.0939	121.699
101.104	0.123505	0.12439	0.029388	0.127045	0.268799	0.516754	1.10458	1.978	4.04883	7.91901	14.6744	26.7134	49.6796	81.152	121.777
101.204	0.13711	0.130486	0.023766	0.121729	0.263178	0.511131	1.09896	1.98409	4.05493	7.9212	14.6805	26.739	49.7018	81.2204	121.865
101.304	0.137108	0.130486	0.031578	0.121727	0.270531	0.511131	1.09896	1.98409	4.05447	7.92089	14.6883	26.7663	49.7328	81.2677	121.932
101.404	0.137108	0.130486	0.031578	0.121727	0.25927	0.52285	1.0985	1.98409	4.05148	7.9251	14.7	26.7976	49.7526	81.3263	122.033
101.504	0.142965	0.136345	0.03698	0.127585	0.265127	0.528709	1.0931	1.98995	4.07986	7.93096	14.7254	26.823	49.8093	81.3825	122.078
101.604	0.131477	0.136574	0.037666	0.127815	0.265358	0.528938	1.09333	1.99799	4.06882	7.9315	14.7256	26.8545	49.8407	81.4223	122.16
101.704	0.149283	0.142204	0.031578	0.145468	0.271444	0.534569	1.09896	2.00362	4.08617	7.95244	14.7511	26.8796	49.8854	81.4862	122.233
101.804	0.163765	0.145882	0.046972	0.156349	0.297646	0.538244	1.10264	2.0073	4.08985	7.96784	14.7698	26.9028	49.9282	81.5331	122.307
101.904	0.147179	0.140099	0.041191	0.143059	0.280602	0.532463	1.09686	2.01324	4.09188	7.96206	14.7682	26.9166	49.9732	81.5469	122.403
102.004	0.157898	0.151428	0.041107	0.14328	0.280518	0.532379	1.09647	2.00098	4.0918	7.97369	14.7877	26.936	50.0039	81.5976	122.48
102.104	0.147331	0.144157	0.041344	0.150719	0.280754	0.532616	1.0892	2.00167	4.09203	7.98174	14.8074	26.9558	50.0436	81.6486	122.555
102.204	0.158134	0.144157	0.041344	0.143211	0.280754	0.532616	1.0892	2.00167	4.09203	7.98144	14.8195	26.9792	50.0827	81.6994	122.633
102.304	0.146873	0.144463	0.041802	0.143211	0.280754	0.532616	1.0892	2.00167	4.10375	7.98565	14.8348	26.9988	50.1139	81.758	122.653
102.404	0.146873	0.151665	0.053062	0.143211	0.280754	0.532616	1.0892	2.00167	4.10375	7.99346	14.8462	27.0261	50.1608	81.8166	122.734
102.504	0.146873	0.152275	0.053062	0.143211	0.280754	0.532158	1.0892	2.00167	4.11126	8.00518	14.8582	27.0491	50.2116	81.8791	122.782
102.604	0.147095	0.159546	0.041107	0.142975	0.280518	0.52066	1.08896	2.00098	4.10352	8.01276	14.8697	27.0649	50.2621	81.957	122.852
102.704	0.152124	0.15377	0.035332	0.14892	0.274744	0.522697	1.08318	1.99175	4.09805	8.01901	14.8834	27.0787	50.2954	82.002	122.936
102.804	0.137108	0.150017	0.031578	0.145164	0.270988	0.518944	1.07943	1.988	4.1018	8.02276	14.8878	27.0945	50.3307	82.0685	122.994
102.904	0.125237	0.149559	0.031426	0.144554	0.270836	0.518791	1.091	1.99957	4.11306	8.03042	14.9147	27.1256	50.3928	82.1191	123.072
103.004	0.123589	0.140709	0.029778	0.139458	0.280907	0.509331	1.08935	1.99792	4.1039	8.04018	14.9248	27.1435	50.4344	82.2073	123.141
103.104	0.127799	0.15197	0.033531	0.143668	0.27294	0.513084	1.08138	2.00167	4.11547	8.04815	14.9481	27.1667	50.4772	82.2697	123.223
103.204	0.131248	0.15197	0.033531	0.15493	0.272942	0.512779	1.0931	2.00167	4.11578	8.05596	14.9602	27.1977	50.5163	82.34	123.305
103.304	0.134918	0.155334	0.037199	0.1586	0.288025	0.509245	1.09677	2.00534	4.13867	8.07135	14.9825	27.2134	50.5585	82.414	123.371
103.404	0.129295	0.142204	0.043297	0.14547	0.274895	0.511131	1.09069	2.01144	4.13305	8.07384	14.9773	27.2273	50.5925	82.4587	123.444
103.504	0.117577	0.142204	0.043297	0.160484	0.274895	0.511131	1.07943	2.01144	4.14086	8.08105	14.9856	27.2588	50.6315	82.4865	123.502
103.604	0.117577	0.142204	0.043602	0.152977	0.274895	0.511131	1.09115	2.01144	4.14086	8.08556	15.0086	27.2856	50.6628	82.5256	123.557
103.704	0.117882	0.142204	0.051109	0.153282	0.274895	0.511131	1.09115	2.01925	4.15258	8.10088	15.0281	27.2976	50.7018	82.5881	123.635
103.804	0.125389	0.142204	0.050804	0.160789	0.274895	0.511131	1.09115	2.01925	4.15258	8.1123	15.0398	27.3288	50.7523	82.6466	123.682
103.904	0.125237	0.142052	0.043144	0.160637	0.274284	0.518486	1.091	2.0191	4.15243	8.11245	15.0592	27.3599	50.7837	82.6852	123.732
104.004	0.121484	0.138298	0.027672	0.156579	0.267541	0.50753	1.0877	2.01534	4.14867	8.12042	15.0633	27.3835	50.8425	82.756	123.768
104.104	0.121483	0.138603	0.039391	0.149071	0.278801	0.515038	1.0985	2.01534	4.16039	8.11996	15.075	27.4148	50.8698	82.8068	123.838
104.204	0.121483	0.146111	0.039391	0.149071	0.278801	0.515038	1.09505	2.01534	4.16039	8.12041	15.0941	27.4343	50.9123	82.8654	123.901
104.304	0.126884	0.151817	0.045401	0.166496	0.284508	0.520438	1.10076	2.02105	4.16579	8.13393	15.0963	27.4713	50.9341	82.9097	123.965
104.404	0.115929	0.148064	0.049156	0.162285	0.280754	0.509178	1.09701	2.0173	4.16235	8.13018	15.116	27.4871	50.9733	82.9455	124.031
104.504	0.115776	0.147911	0.049309	0.151176	0.280907	0.509331	1.09716	2.01745	4.1628	8.14175	15.124	27.5067	51.0125	83.0042	124.102
104.604	0.119376	0.144005	0.05291	0.154776	0.284507	0.512932	1.10122	2.02105	4.18533	8.13784	15.1393	27.5416	51.0547	83.0703	124.176
104.704	0.103906	0.140556	0.049156	0.158837	0.280755	0.520897	1.12045	2.0173	4.17407	8.14221	15.1434	27.5574	51.059	83.1249	124.243
104.804	0.107811	0.15197	0.053062	0.162285	0.28466	0.51339	1.12435	2.0212	4.17797	8.16534	15.1673	27.5886	51.0866	83.172	124.305
104.904	0.107811	0.15197	0.053062	0.151024	0.284203	0.520897	1.12389	2.03292	4.17797	8.17284	15.1902	27.6121	51.1374	83.2302	124.375
105.004	0.096093	0.139946	0.049614	0.147119	0.261682	0.516991	1.11654	2.02902	4.18188	8.17315	15.1981	27.635	51.1721	83.2658	124.45
105.104	0.103597	0.140251	0.06823	0.166646	0.280752	0.524803	1.12481	2.03682	4.18923	8.19268	15.2137	27.6511	51.2077	83.3124	124.547
105.204	0.095856	0.140015	0.056732	0.166107	0.28833	0.524567	1.13583	2.03659	4.17819	8.19244	15.233	27.6704	51.2387	83.3554	124.621
105.304	0.090691	0.142357	0.051263	0.160942	0.28286	0.530511	1.12991	2.03112	4.18398	8.19509	15.2392	27.6767	51.2837	83.4007	124.686
105.404	0.101952	0.146111	0.063286	0.164696	0.286156	0.526756	1.1224	2.03487	4.18774	8.20605	15.243	27.6999	51.3268	83.4743	124.768
105.504	0.090233	0.146111	0.074547	0.176414	0.274895	0.526756	1.1224	2.03457	4.199	8.21026	15.2625	27.7192	51.3776	83.5138	124.846
105.604	0.096548	0.151512	0.079948	0.181814	0.280752	0.532921	1.13998	2.03292	4.1936	8.22423	15.2757	27.7488	51.4147	83.5588	124.933
105.704	0.096092	0.140251	0.068687	0.170555	0.281212	0.540123	1.13998	2.03292	4.20141	8.23174	15.2762	27.78	51.4533	83.6286	125
105.804	0.107658	0.140556	0.068534	0.170097	0.29232	0.540274	1.13982	2.03277	4.20126	8.23159	15.296	27.8072	51.481	83.6953	125.074
105.904	0.092186	0.147606	0.064781	0.170555	0.288567	0.536522	1.13607	2.03713	4.20922	8.23956	15.3148	27.823	51.528	83.7541	125.148
106.004	0.10781	0.140251	0.068687	0.17446	0.292014	0.540428	1.13967	2.04073	4.21313	8.24346	15.3152	27.8499	51.5632	83.7967	125.223
106.104	0.113432	0.145874	0.07431	0.179625	0.286375	0.546051	1.1456	2.04635	4.22656	8.2569	15.3404	27.8638	51.6193	83.8652	125.307
106.204	0.107813	0.140251	0.080406	0.170557	0.292475	0.540428	1.13998	2.04074	4.22094	8.26269	15.3465	27.8777	51.6452	83.9181	125.403
106.304	0.101952	0.134392	0.07455	0.156883	0.286613	0.546291	1.13366	2.03487	4.21508	8.24963	15.3602	27.891	51.6784	83.9826	125.455
106.404	0.113434	0.145874	0.086029	0.175873	0.297791	0.55777	1.13388	2.05386	4.22656	8.28784	15.3716	27.9263	51.7285	84.0522	125.541
106.504	0.107813	0.139793	0.080101	0.162744	0.284662	0.552147	1.13998	2.04104	4.22094	8.27471	15.3856	27.9402	51.7546	84.0783	125.594
106.604	0.107811	0.12899	0.060875	0.162743	0.292473	0.552147	1.12826	2.04824	4.22094	8.28597	15.4051	27.967	51.8132	84.1249	125.653
106.704	0.107506	0.139946	0.06057	0.16198	0.292168	0.56356	1.13967	2.04043	4.22063	8.28222	15.4165	27.9789	51.8519	84.2069	125.723
106.804	0.100151	0.132133	0.064933	0.155083	0.277	0.556205	1.13232	2.03307	4.225	8.27486	15.4287	27.9794	51.8832	84.2698	125.774
106.904	0.098045	0.118767	0.051109	0.152977	0.282249	0.553642	1.13021	2.04269	4.22289	8.28448	15.4383	28.0085	51.9128	84.3185	125.846
107.004	0.098045	0.119225	0.062828	0.160332	0.263176	0.542381	1.13021	2.04299	4.22289	8.29229	15.4461	28.0163	51.9518	84.3693	125.904
107.104	0.10195	0.134392	0.066734	0.152976	0.267081	0.546288	1.13366	2.0541	4.2268	8.30791	15.4695	28.0512	51.9948	84.4513	125.971
107.204	0.101494	0.134392	0.06704	0.152672	0.274895	0.546745	1.13021	2.04659	4.2268	8.30791	15.4813	28.0635	52.0261	84.5016	126.049
107.304	0.090233	0.133934	0.062523	0.144707	0.274895	0.565361	1.14193	2.04659	4.2268	8.31573	15.4813	28.1023	52.0651	84.5529	126.108
107.404	0.078209	0.134392	0.055016	0.133446	0.274895	0.5541	1.14239	2.04659	4.23852	8.32745	15.5008	28.1218	52.1039	84.631	126.185
107.504	0.070465	0.134155	0.054779	0.132904	0.274658	0.553864	1.15341	2.05417	4.23828	8.32721	15.5084	28.1525	52.1469	84.7125	126.256
107.604	0.071007	0.13485	0.055321	0.125633	0.274895	0.5541	1.16537	2.05441	4.24633	8.33526	15.5317	28.1648	52.1784	84.7756	126.326
107.704	0.090233	0.146111	0.062828	0.125633	0.274895	0.553795	1.17272	2.06612	4.24587	8.34698	15.5441	28.1917	52.2053	84.8337	126.409
107.804	0.084221	0.140099	0.049004	0.119164	0.268883	0.532464	1.15545	2.06011	4.24078	8.35268	15.5534	28.1978	52.2307	84.8555	126.472
107.904	0.086479	0.142357	0.050957	0.110161	0.270683	0.534721	1.15771	2.06237	4.2543	8.3623	15.5673	28.2196	52.245	84.8887	126.553
108.004	0.090079	0.145958	0.047051	0.113761	0.263022	0.538322	1.17303	2.06597	4.26571	8.35464	15.5905	28.2428	52.2989	84.9434	126.615
108.104	0.086328	0.142204	0.043297	0.110009	0.259271	0.542381	1.16927	2.06222	4.2615	8.37042	15.5942	28.2659	52.3229	85.0016	126.694
108.204	0.086021	0.142204	0.051109	0.121727	0.25927	0.542381	1.17678	2.07003	4.25024	8.37041	15.5984	28.2859	52.3617	85.0295	126.744
108.304	0.078514	0.141747	0.051108	0.121422	0.270988	0.534568	1.16927	2.07003	4.26196	8.38213	15.618	28.3054	52.385	85.0993	126.795
108.404	0.062889	0.126579	0.047203	0.110008	0.267082	0.530968	1.17709	2.06612	4.25851	8.38573	15.6258	28.321	52.4089	85.1737	126.85
108.504	0.062889	0.126579	0.047203	0.110008	0.267082	0.53817	1.17663	2.06612	4.26931	8.38995	15.6339	28.3523	52.4479	85.217	126.92
108.604	0.067099	0.137993	0.051109	0.113913	0.270682	0.534874	1.16927	2.07033	4.27023	8.40557	15.6567	28.3757	52.4828	85.2599	126.994
108.704	0.080465	0.136345	0.056969	0.119314	0.269034	0.536522	1.17513	2.0837	4.28734	8.41143	15.6629	28.393	52.5202	85.3439	127.071
108.804	0.092186	0.136345	0.068689	0.108055	0.269035	0.548242	1.18295	2.0837	4.28689	8.41879	15.6866	28.405	52.5593	85.4255	127.118
108.904	0.084374	0.140251	0.072594	0.111961	0.272942	0.540428	1.18685	2.08761	4.29125	8.42315	15.7173	28.4285	52.6135	85.4764	127.172
109.004	0.096092	0.140251	0.060875	0.119469	0.280754	0.552147	1.18655	2.09902	4.29125	8.43096	15.7176	28.448	52.6335	85.5509	127.234
109.104	0.084137	0.140015	0.060638	0.111725	0.280518	0.540192	1.19052	2.09128	4.30273	8.43073	15.7286	28.4673	52.684	85.6166	127.297
109.204	0.078516	0.134392	0.055016	0.106104	0.274896	0.534569	1.17318	2.08566	4.30493	8.43682	15.7195	28.4924	52.6975	85.6701	127.35
109.304	0.078514	0.134392	0.055016	0.106102	0.274895	0.546288	1.1849	2.08566	4.30492	8.45635	15.7391	28.5007	52.7253	85.7326	127.428
109.404	0.078209	0.134392	0.055016	0.105644	0.274895	0.546288	1.1849	2.08596	4.30462	8.45635	15.7625	28.532	52.7839	85.8107	127.498
109.504	0.070549	0.145958	0.054863	0.094231	0.286461	0.546593	1.18475	2.10503	4.30868	8.47543	15.7702	28.5396	52.8537	85.8493	127.556
109.604	0.062891	0.138298	0.047203	0.086573	0.278803	0.549736	1.17709	2.09738	4.30883	8.47198	15.782	28.5512	52.9011	85.8962	127.608
109.704	0.062195	0.138062	0.046967	0.086334	0.278107	0.538239	1.17715	2.08542	4.30859	8.47955	15.7932	28.563	52.9282	85.9355	127.677
109.804	0.045311	0.12072	0.053062	0.09243	0.272942	0.520897	1.16702	2.09151	4.30251	8.47393	15.7879	28.5808	52.9655	85.9767	127.735
109.904	0.045006	0.12072	0.052605	0.081169	0.261223	0.532616	1.17153	2.09151	4.30297	8.48565	15.7996	28.6003	53.0119	86.0387	127.805
110.004	0.037499	0.12072	0.029625	0.091972	0.261223	0.532616	1.17904	2.09151	4.30297	8.49346	15.8191	28.6277	53.0436	86.0858	127.895
110.104	0.05898	0.130486	0.051109	0.090474	0.270985	0.542381	1.1888	2.10909	4.32024	8.51494	15.8406	28.6609	53.112	86.1388	127.994
110.204	0.058983	0.141747	0.051109	0.090477	0.270988	0.542839	1.1888	2.10909	4.32446	8.52276	15.8484	28.6882	53.1706	86.1896	128.053
110.304	0.070702	0.130486	0.051109	0.090477	0.282707	0.553642	1.1888	2.10909	4.32446	8.53448	15.868	28.7078	53.2132	86.2404	128.135
110.404	0.070549	0.130333	0.050957	0.090324	0.270531	0.542229	1.18865	2.10894	4.33212	8.5534	15.8791	28.7267	53.2525	86.2984	128.205
110.504	0.062891	0.122673	0.043297	0.082209	0.255366	0.542381	1.18069	2.113	4.33572	8.5462	15.8684	28.7317	53.2959	86.3182	128.256
110.604	0.062889	0.122673	0.043297	0.071404	0.255363	0.542381	1.18099	2.113	4.32446	8.55447	15.9031	28.7698	53.3343	86.3732	128.326
110.704	0.062653	0.122131	0.042755	0.082428	0.255127	0.542145	1.18076	2.11276	4.33594	8.57675	15.9102	28.7783	53.3657	86.4198	128.365
110.804	0.060936	0.112907	0.033531	0.080711	0.253716	0.532616	1.17934	2.11105	4.33392	8.57159	15.909	28.8069	53.4147	86.4806	128.422
110.904	0.068291	0.12072	0.033531	0.080711	0.260918	0.540428	1.18685	2.1115	4.33422	8.58331	15.9168	28.8196	53.4264	86.5192	128.485
111.004	0.049217	0.12072	0.033531	0.09243	0.25341	0.540428	1.18655	2.12276	4.34624	8.59112	15.9285	28.8581	53.4655	86.5588	128.535
111.104	0.05703	0.121025	0.033531	0.080711	0.25341	0.540428	1.19076	2.13058	4.35345	8.60284	15.9476	28.8699	53.4929	86.617	128.574
111.204	0.051172	0.122673	0.027672	0.074854	0.247553	0.534264	1.1849	2.12472	4.34008	8.6087	15.9383	28.8835	53.5182	86.674	128.616
111.304	0.05117	0.122673	0.027674	0.074852	0.247551	0.527063	1.1849	2.12472	4.34789	8.6162	15.9617	28.9148	53.5495	86.7326	128.697
111.404	0.056793	0.128296	0.033295	0.080475	0.253174	0.540192	1.19052	2.13034	4.35352	8.61432	15.9752	28.9399	53.6059	86.8007	128.754
111.504	0.062586	0.122673	0.027672	0.067041	0.235834	0.545982	1.1849	2.12472	4.34789	8.62042	15.9891	28.9538	53.6276	86.8532	128.806
111.604	0.055077	0.134392	0.027672	0.06704	0.247551	0.53878	1.1849	2.13644	4.35961	8.62777	16.0008	28.9851	53.6779	86.8927	128.857
111.704	0.048761	0.128532	0.021812	0.061182	0.241693	0.540428	1.17904	2.13058	4.35375	8.62237	16.0027	29.0061	53.6921	86.9572	128.914
111.804	0.037499	0.116814	0.021355	0.068993	0.241692	0.540428	1.17904	2.13058	4.36156	8.62237	16.0145	29.0261	53.7194	87.0158	129.004
111.904	0.037499	0.116814	0.010094	0.068993	0.241692	0.540428	1.17904	2.13012	4.37328	8.62972	16.034	29.0574	53.7624	87.0783	129.074
112.004	0.037193	0.128532	0.010094	0.068993	0.241692	0.540428	1.17904	2.11932	4.37328	8.63018	16.0457	29.0769	53.8014	87.1173	129.141
112.104	0.037499	0.128532	0.010094	0.068993	0.229973	0.547935	1.17934	2.13793	4.3811	8.63799	16.0731	29.1042	53.8324	87.1678	129.242
112.204	0.037041	0.128532	0.010094	0.068993	0.229973	0.532921	1.18685	2.12667	4.39281	8.64971	16.0848	29.1277	53.8639	87.2184	129.301
112.304	0.02578	0.116814	0.010094	0.068993	0.229973	0.548241	1.19857	2.13839	4.39236	8.64971	16.1043	29.1472	53.903	87.2663	129.383
112.404	0.02578	0.117271	-0.00163	0.068993	0.241692	0.540428	1.19857	2.13839	4.39281	8.66113	16.1238	29.1667	53.9416	87.32	129.441
112.504	0.021875	0.124626	-0.00553	0.065088	0.226068	0.536522	1.19466	2.13448	4.39672	8.65783	16.1395	29.1902	53.9694	87.3634	129.5
112.604	0.022102	0.124855	-0.0053	0.065773	0.238014	0.537209	1.19489	2.13471	4.39695	8.66557	16.1514	29.2217	54.0084	87.4145	129.586
112.704	0.027731	0.130486	0.000328	0.07485	0.243643	0.5541	1.20052	2.14004	4.40258	8.68261	16.1645	29.2585	54.0573	87.4899	129.662
112.804	0.027733	0.141747	0.000329	0.082665	0.232231	0.554101	1.20052	2.13284	4.40258	8.68291	16.1688	29.2781	54.0959	87.5177	129.744
112.904	0.0429	0.134392	0.00423	0.086571	0.255363	0.558006	1.20443	2.14394	4.41821	8.69854	16.1922	29.3132	54.1393	87.5604	129.818
113.004	0.020073	0.134544	0.00439	0.086723	0.243797	0.558464	1.20428	2.14831	4.42617	8.7065	16.2041	29.3407	54.1786	87.6234	129.87
113.104	0.023368	0.138145	0.00799	0.090323	0.247397	0.569572	1.20068	2.14019	4.42977	8.72182	16.2155	29.3639	54.2329	87.6973	129.932
113.204	0.018272	0.15197	0.010094	0.09243	0.241691	0.571678	1.21029	2.15401	4.4436	8.72393	16.2371	29.3899	54.2741	87.7575	130.012
113.304	0.025627	0.140099	0.00994	0.092278	0.241997	0.571526	1.21014	2.15386	4.44344	8.73159	16.2487	29.42	54.3052	87.8083	130.082
113.404	0.02578	0.139946	0.010094	0.104149	0.252953	0.572136	1.19827	2.15401	4.4436	8.74346	16.2566	29.4363	54.3444	87.8595	130.133
113.504	0.02578	0.132439	0.010094	0.104149	0.242149	0.583397	1.20248	2.16183	4.4436	8.75518	16.2679	29.4558	54.3757	87.8986	130.203
113.604	0.02578	0.132439	0.00964	0.104149	0.25341	0.583397	1.20278	2.16183	4.45141	8.76299	16.2766	29.4792	54.4143	87.9489	130.262
113.704	0.043356	0.138298	0.00423	0.109549	0.259268	0.589256	1.20443	2.16768	4.45727	8.76885	16.3055	29.4929	54.4479	88.0021	130.323
113.804	0.037262	0.132202	0.00986	0.092194	0.252716	0.583159	1.19833	2.16159	4.46289	8.7623	16.3189	29.5181	54.4926	88.0585	130.383
113.904	0.031639	0.126579	0.00423	0.094383	0.23629	0.58535	1.19271	2.15597	4.45727	8.75713	16.3206	29.532	54.5257	88.1232	130.447
114.004	0.043049	0.138298	0.015953	0.106098	0.259266	0.597069	1.20443	2.16768	4.46899	8.77712	16.3328	29.5632	54.5807	88.2052	130.498
114.104	0.029535	0.132286	0.00994	0.100092	0.25326	0.591057	1.19842	2.16168	4.47424	8.79363	16.3468	29.5767	54.6138	88.2458	130.562
114.204	0.020228	0.122673	0.000328	0.09048	0.243648	0.581444	1.1888	2.15161	4.46163	8.78057	16.368	29.5984	54.655	88.2798	130.627
114.304	0.033287	0.128532	0.00665	0.096336	0.249809	0.599022	1.19466	2.15792	4.47829	8.79815	16.3856	29.6238	54.6921	88.3319	130.691
114.404	0.02578	0.128532	0.017448	0.096336	0.257317	0.599022	1.19466	2.15792	4.47875	8.79784	16.3934	29.6433	54.7385	88.3869	130.77
114.504	0.025322	0.128532	0.00619	0.088524	0.257317	0.599022	1.19466	2.15792	4.47875	8.80206	16.4046	29.6628	54.7585	88.4567	130.84
114.604	0.022026	0.128685	0.00603	0.096489	0.257164	0.599174	1.19527	2.15807	4.48672	8.81002	16.4013	29.6825	54.7974	88.5238	130.911
114.704	0.025473	0.132439	0.00228	0.092429	0.253409	0.602928	1.21029	2.16964	4.49047	8.81408	16.4168	29.7175	54.8444	88.5978	130.973
114.804	0.018272	0.132439	0.00228	0.091972	0.25341	0.602472	1.21029	2.16964	4.49047	8.83331	16.4363	29.7289	54.8757	88.6564	131.023
114.904	0.041405	0.136345	0.00619	0.09243	0.257317	0.595116	1.2142	2.174	4.5061	8.84502	16.452	29.7527	54.9186	88.7225	131.09
115.004	0.041405	0.136345	0.014	0.09243	0.245598	0.595573	1.2142	2.18481	4.5061	8.84502	16.4598	29.7722	54.9577	88.7731	131.148
115.104	0.041168	0.147827	0.013763	0.092194	0.245361	0.606598	1.21396	2.18549	4.50586	8.8562	16.4713	29.7915	54.9887	88.832	131.218
115.204	0.041405	0.136345	0.014	0.092125	0.245598	0.606377	1.2145	2.19698	4.51391	8.84893	16.491	29.823	55.0393	88.883	131.258
115.304	0.041405	0.136345	0.014001	0.084618	0.245598	0.602929	1.22201	2.19653	4.51391	8.85674	16.4988	29.8425	55.0671	88.9333	131.324
115.404	0.045311	0.140251	0.017906	0.100243	0.249504	0.606834	1.22561	2.18917	4.51781	8.87237	16.5149	29.8777	55.11	89.0041	131.39
115.504	0.045006	0.139946	0.017601	0.099938	0.249199	0.617943	1.2178	2.18887	4.52892	8.87206	16.5337	29.8964	55.1485	89.0663	131.422
115.604	0.037653	0.120872	0.010246	0.092585	0.241846	0.603081	1.21044	2.18151	4.51437	8.86502	16.5498	29.8978	55.1844	89.1055	131.492
115.704	0.047719	0.130486	0.012047	0.102193	0.251454	0.612694	1.22005	2.19112	4.53148	8.88994	16.5672	29.9378	55.2253	89.1584	131.576
115.804	0.046806	0.142204	0.012047	0.102196	0.243645	0.612694	1.2196	2.19112	4.53149	8.88995	16.5789	29.9578	55.2643	89.2091	131.655
115.904	0.047264	0.142204	0.019859	0.102196	0.243645	0.612694	1.20834	2.19112	4.5393	8.90166	16.5867	29.9773	55.2956	89.2482	131.744
116.004	0.047028	0.141968	0.012116	0.102264	0.243408	0.612457	1.2081	2.1987	4.55048	8.90143	16.5985	29.9966	55.3339	89.2983	131.815
116.104	0.045006	0.128532	0.017906	0.10775	0.241692	0.610283	1.20638	2.19668	4.54125	8.90017	16.6121	30.0261	55.36	89.3361	131.879
116.204	0.037499	0.128532	0.018364	0.100243	0.241692	0.599022	1.20638	2.18917	4.54125	8.92315	16.6238	30.0456	55.403	89.3752	131.98
116.304	0.037499	0.139793	0.029627	0.100243	0.241692	0.599024	1.20638	2.18917	4.54125	8.9305	16.6238	30.0769	55.4304	89.4256	132.032
116.404	0.05117	0.134392	0.035484	0.106102	0.247551	0.604881	1.21224	2.20675	4.55914	8.93728	16.6414	30.1023	55.4753	89.4826	132.108
116.504	0.043358	0.134392	0.035484	0.106102	0.255363	0.605339	1.21224	2.20675	4.56664	8.95635	16.6492	30.1335	55.5178	89.5334	132.17
116.604	0.057028	0.140251	0.041344	0.11196	0.261221	0.622459	1.20638	2.21261	4.5725	8.96221	16.6668	30.1664	55.5511	89.5895	132.235
116.704	0.05102	0.134239	0.035332	0.105951	0.255213	0.62426	1.20037	2.2066	4.57476	8.96792	16.6686	30.1724	55.5689	89.6309	132.287
116.804	0.047264	0.119225	0.031579	0.113914	0.24395	0.62005	1.19662	2.2102	4.58227	8.97198	16.677	30.1999	55.6042	89.6779	132.342
116.904	0.05117	0.133934	0.035942	0.117821	0.263176	0.613152	1.20052	2.20284	4.58617	8.9876	16.7	30.2234	55.6467	89.7596	132.397
117.004	0.05117	0.134392	0.046745	0.117363	0.255363	0.624413	1.20052	2.20284	4.59789	8.9876	16.7117	30.2546	55.675	89.8024	132.448
117.104	0.062653	0.134155	0.035248	0.105866	0.26294	0.623718	1.20029	2.21432	4.59766	8.99518	16.731	30.2739	55.7168	89.8613	132.517
117.204	0.062889	0.134087	0.035484	0.106102	0.263176	0.612694	1.20052	2.21456	4.60525	9.00713	16.743	30.3054	55.737	89.9123	132.564
117.304	0.05117	0.114861	0.035484	0.106102	0.263176	0.612694	1.20052	2.21456	4.60616	9.01885	16.763	30.3328	55.7757	89.9704	132.608
117.404	0.05117	0.126579	0.035942	0.106102	0.263634	0.604881	1.21224	2.21456	4.61742	9.02666	16.782	30.3523	55.7878	90.0099	132.697
117.504	0.057028	0.132439	0.053062	0.119467	0.280295	0.610741	1.20608	2.22042	4.62328	9.03252	16.7996	30.3889	55.8327	90.0744	132.742
117.604	0.05703	0.132439	0.053062	0.111961	0.269035	0.610741	1.21029	2.22042	4.62283	9.04424	16.8191	30.3972	55.8757	90.1444	132.813
117.704	0.048981	0.132202	0.060638	0.111725	0.268799	0.618011	1.21005	2.22018	4.61133	9.05182	16.8267	30.4165	55.9028	90.207	132.883
117.804	0.047264	0.130028	0.058922	0.102196	0.267082	0.609093	1.20834	2.21847	4.61742	9.0501	16.8367	30.4465	55.9518	90.256	132.963
117.904	0.055077	0.118767	0.058922	0.102196	0.267082	0.608482	1.20834	2.21847	4.62914	9.0501	16.8558	30.4773	55.9904	90.2951	133.01
118.004	0.047493	0.118996	0.059151	0.10273	0.267311	0.601204	1.20811	2.2187	4.62937	9.06205	16.8565	30.5088	56.0107	90.3456	133.092
118.104	0.058827	0.130333	0.070488	0.121571	0.278645	0.620354	1.20818	2.23003	4.64071	9.0812	16.8761	30.5392	56.0611	90.3965	133.181
118.204	0.055078	0.126579	0.078453	0.117822	0.274896	0.60833	1.20489	2.22628	4.63696	9.08917	16.8953	30.5437	56.0964	90.4432	133.232
118.304	0.058823	0.13002	0.081889	0.128769	0.278336	0.600505	1.21958	2.22972	4.64821	9.09261	16.9183	30.5671	56.1428	90.4977	133.303
118.404	0.05117	0.114861	0.066734	0.09829	0.263634	0.58535	1.20443	2.21456	4.64477	9.08916	16.9144	30.5828	56.1667	90.5412	133.346
118.504	0.05477	0.118767	0.070641	0.110007	0.2788	0.589256	1.20834	2.23019	4.64867	9.10119	16.927	30.6057	56.2096	90.6076	133.389
118.604	0.043207	0.114708	0.066582	0.105951	0.274286	0.585197	1.21554	2.22582	4.65633	9.12417	16.9416	30.6139	56.2368	90.6734	133.447
118.704	0.039453	0.110954	0.062828	0.102197	0.258966	0.581444	1.20052	2.21456	4.66009	9.12011	16.9383	30.6296	56.2721	90.6974	133.502
118.804	0.039215	0.110718	0.06259	0.094147	0.251221	0.581206	1.20029	2.22244	4.65234	9.12439	16.9463	30.6567	56.311	90.748	133.553
118.904	0.033897	0.105095	0.056969	0.088524	0.245598	0.575584	1.20248	2.22433	4.64672	9.13409	16.9632	30.6706	56.3561	90.7931	133.598
119.004	0.041405	0.105095	0.056969	0.088524	0.257317	0.575584	1.20293	2.22433	4.65844	9.14581	16.9715	30.7019	56.3952	90.8517	133.668
119.104	0.04711	0.110344	0.062218	0.094229	0.263022	0.581291	1.2199	2.23003	4.67196	9.15151	16.9772	30.7271	56.4517	90.9079	133.713
119.204	0.043512	0.084221	0.047356	0.090631	0.259423	0.585503	1.2163	2.22643	4.66836	9.14791	16.9931	30.7431	56.4793	90.9549	133.779
119.304	0.047112	0.110344	0.050956	0.094231	0.263023	0.589103	1.2199	2.23003	4.68368	9.15932	17.0084	30.7779	56.522	91.0059	133.842
119.404	0.043358	0.095329	0.047203	0.090477	0.25927	0.58535	1.21569	2.22598	4.67992	9.16698	17.0125	30.7937	56.5492	91.0646	133.9
119.504	0.047027	0.098999	0.051331	0.094146	0.270751	0.58902	1.21982	2.22214	4.69141	9.17486	17.0362	30.8169	56.5727	91.1266	133.986
119.604	0.041635	0.093605	0.057198	0.088754	0.257547	0.595345	1.21442	2.21675	4.68601	9.17729	17.0538	30.8428	56.6103	91.1449	134.02
119.704	0.035238	0.099236	0.062828	0.082663	0.263479	0.60067	1.22787	2.22237	4.69164	9.18291	17.0789	30.8679	56.655	91.1891	134.084
119.804	0.033592	0.093376	0.05697	0.07711	0.264824	0.587305	1.22201	2.21651	4.68578	9.17706	17.0926	30.8816	56.6882	91.2228	134.156
119.904	0.039223	0.099007	0.062599	0.090248	0.262947	0.592934	1.21983	2.23386	4.70313	9.1944	17.1095	30.8989	56.7441	91.2866	134.205
120.004	0.033823	0.0933	0.045021	0.084848	0.26536	0.587532	1.21442	2.22801	4.69773	9.19682	17.1006	30.9131	56.7665	91.3324	134.27
120.104	0.039221	0.091194	0.039162	0.089941	0.270758	0.592934	1.21983	2.23041	4.70313	9.21424	17.1256	30.9497	56.811	91.3961	134.334
120.204	0.033358	0.085327	0.033295	0.076876	0.264437	0.587067	1.21396	2.228	4.69727	9.21588	17.1314	30.9634	56.8559	91.4413	134.379
120.304	0.037499	0.08947	0.037437	0.088219	0.257774	0.591209	1.2181	2.23214	4.70141	9.22829	17.1473	30.9871	56.8991	91.4963	134.43
120.404	0.037499	0.089012	0.037437	0.080711	0.268578	0.590752	1.2181	2.23995	4.71313	9.25127	17.1668	30.9949	56.9499	91.547	134.492
120.504	0.043356	0.083611	0.043297	0.086569	0.263632	0.58535	1.23177	2.24581	4.7268	9.25713	17.1805	31.032	57.0065	91.6115	134.537
120.604	0.037348	0.077599	0.037285	0.080561	0.268885	0.579338	1.22622	2.2398	4.72079	9.27065	17.1935	31.0377	57.0396	91.6558	134.559
120.704	0.033593	0.073845	0.033531	0.076806	0.257623	0.575584	1.23327	2.24731	4.71703	9.2669	17.1981	31.0613	57.0671	91.6916	134.645
120.804	0.021874	0.07354	0.033531	0.076805	0.265129	0.575584	1.22201	2.23605	4.72875	9.28643	17.2098	31.0808	57.1058	91.7499	134.7
120.904	0.021416	0.066338	0.033531	0.076805	0.272942	0.575584	1.22201	2.23605	4.72829	9.28643	17.2293	31.1042	57.1486	91.8048	134.769
121.004	0.010155	0.073845	0.033989	0.076805	0.272942	0.575584	1.22201	2.23605	4.72485	9.29815	17.2488	31.1238	57.1686	91.8634	134.836
121.104	0.010155	0.073845	0.044792	0.076805	0.272942	0.575584	1.22201	2.23605	4.72485	9.30596	17.2606	31.1428	57.2077	91.9142	134.899
121.204	0.016012	0.079704	0.039391	0.082663	0.278799	0.581444	1.22787	2.2419	4.7307	9.32354	17.2742	31.157	57.2643	91.9709	135.002
121.304	0.016014	0.079704	0.031578	0.082665	0.29052	0.581901	1.22787	2.24972	4.74242	9.33135	17.2859	31.1648	57.3151	92.029	135.084
121.404	0.015778	0.079468	0.031342	0.082428	0.290283	0.592926	1.23904	2.24948	4.74219	9.33112	17.3052	31.1958	57.3535	92.0566	135.135
121.504	0.010157	0.073845	0.025719	0.076807	0.284662	0.575584	1.22591	2.24386	4.74407	9.33721	17.311	31.2097	57.3639	92.0897	135.18
121.604	0.021874	0.073845	0.025719	0.076805	0.28466	0.575584	1.22622	2.25558	4.73656	9.34893	17.3231	31.241	57.4147	92.133	135.27
121.704	0.021721	0.085411	0.025566	0.076653	0.284508	0.567924	1.23357	2.25542	4.73641	9.35659	17.3307	31.2603	57.4575	92.1831	135.348
121.804	0.021568	0.085259	0.033531	0.065086	0.28466	0.575584	1.23373	2.25558	4.74828	9.35674	17.3309	31.2797	57.4965	92.2228	135.398
121.904	0.021874	0.066032	0.025261	0.065086	0.28466	0.575584	1.23373	2.25558	4.74828	9.36846	17.3426	31.2917	57.528	92.2619	135.489
122.004	0.014061	0.066032	0.014	0.065086	0.28466	0.576042	1.23418	2.25558	4.74828	9.37627	17.3621	31.3113	57.5666	92.3124	135.539
122.104	0.014061	0.066032	0.014	0.065086	0.28466	0.586845	1.24499	2.25558	4.7561	9.37627	17.3738	31.323	57.5944	92.3556	135.606
122.204	0.013825	0.065796	0.021576	0.06485	0.284424	0.575348	1.23349	2.25534	4.75586	9.38776	17.3931	31.3423	57.6254	92.414	135.668
122.304	0.0082	0.071892	0.015953	0.059227	0.278801	0.569725	1.22787	2.24972	4.76196	9.38213	17.3953	31.3679	57.6511	92.4587	135.701
122.404	0.0082	0.060478	0.015953	0.059227	0.278496	0.569725	1.22787	2.24972	4.7615	9.38995	17.407	31.3874	57.682	92.506	135.76
122.504	0.014059	0.07354	0.021812	0.065085	0.276846	0.575584	1.23373	2.26339	4.76781	9.3958	17.4324	31.4128	57.6999	92.5509	135.828
122.604	0.010003	0.061974	0.017754	0.061029	0.27279	0.571983	1.22967	2.25933	4.76376	9.40392	17.4362	31.4283	57.7349	92.5899	135.914
122.704	0.00625	0.05822	0.00619	0.057275	0.269036	0.579491	1.22591	2.24777	4.76782	9.41143	17.4441	31.4441	57.7624	92.633	135.969
122.804	0.00579	0.05822	0.00619	0.057274	0.269035	0.579491	1.22591	2.24776	4.76781	9.41924	17.4632	31.4636	57.801	92.695	136.008
122.904	-0.00571	0.057983	0.00565	0.057037	0.28006	0.578796	1.22568	2.24753	4.76758	9.41901	17.4634	31.4824	57.8168	92.734	136.09
123.004	-0.01914	0.056267	-0.00358	0.047814	0.255822	0.565819	1.22396	2.25362	4.77758	9.42901	17.4695	31.5007	57.8659	92.7716	136.139
123.104	-0.01914	0.056267	-0.00358	0.063133	0.266624	0.566277	1.22396	2.25362	4.77758	9.44073	17.4813	31.5317	57.9089	92.822	136.189
123.204	-0.01914	0.056572	-0.00358	0.063133	0.255363	0.577538	1.22396	2.25362	4.77758	9.44854	17.5008	31.544	57.9362	92.881	136.248
123.304	-0.01891	0.064308	-0.00335	0.063362	0.255592	0.577768	1.22419	2.26557	4.77781	9.44877	17.5088	31.5827	57.9755	92.9317	136.327
123.404	-0.01328	0.069634	0.00228	0.068993	0.261223	0.583397	1.22982	2.2712	4.78313	9.4544	17.5262	31.6003	58.0241	92.9689	136.403
123.504	-0.00743	0.068291	0.00768	0.067496	0.26708	0.589256	1.23568	2.27706	4.7893	9.47198	17.5516	31.6335	58.0573	93.0256	136.467
123.604	-0.00758	0.087059	-0.01545	0.078606	0.266625	0.577385	1.23553	2.27691	4.78915	9.47964	17.5514	31.6568	58.0998	93.064	136.517
123.704	0.00039	0.064079	-0.00748	0.074853	0.255365	0.58535	1.23223	2.28488	4.78539	9.47619	17.5672	31.6804	58.1159	93.0998	136.545
123.804	0.000153	0.075562	-0.00726	0.082428	0.255127	0.585113	1.24326	2.28464	4.78516	9.48346	17.5787	31.6992	58.166	93.1698	136.607
123.904	-0.00156	0.07415	0.00228	0.072899	0.25341	0.583397	1.23013	2.29073	4.79516	9.49346	17.5852	31.7175	58.1725	93.2381	136.656
124.004	0.0021	0.085022	-0.00577	0.076568	0.268798	0.587067	1.2413	2.2944	4.79837	9.49713	17.6119	31.7407	58.215	93.2929	136.688
124.104	-0.00352	0.071892	-0.01139	0.07876	0.26272	0.581444	1.23568	2.28878	4.7893	9.49932	17.618	31.7663	58.2331	93.318	136.741
124.204	-0.00375	0.071663	-0.01162	0.078529	0.251228	0.580757	1.23591	2.28855	4.80079	9.49909	17.6251	31.7857	58.2636	93.3574	136.811
124.304	-0.00352	0.079704	0.000328	0.078758	0.251457	0.569725	1.24694	2.28924	4.80102	9.51104	17.6258	31.8054	58.3112	93.4162	136.862
124.404	-0.00329	0.079933	-0.01116	0.071175	0.251686	0.569954	1.23591	2.31245	4.8017	9.51954	17.6338	31.8369	58.3622	93.4672	136.913
124.504	0.0082	0.091423	0.000328	0.082661	0.251454	0.589256	1.2474	2.32393	4.824	9.54229	17.6453	31.8679	58.405	93.5373	136.951
124.604	0.0082	0.091423	0.000328	0.090477	0.251457	0.589256	1.2474	2.32394	4.81274	9.55401	17.6648	31.8874	58.4518	93.5876	137.006
124.704	0.012107	0.095329	0.015953	0.08657	0.255362	0.593163	1.24349	2.32815	4.81664	9.55791	17.6805	31.9226	58.4982	93.6388	137.068
124.804	0.000237	0.095177	0.00408	0.086418	0.255211	0.593011	1.23162	2.3355	4.8243	9.55776	17.6999	31.942	58.5259	93.6895	137.119
124.904	0.014061	0.097282	0.017906	0.096336	0.269035	0.595116	1.23373	2.33761	4.82641	9.57159	17.7141	31.9633	58.5668	93.7616	137.18
125.004	0.013756	0.097282	0.017906	0.088524	0.269035	0.587303	1.23373	2.3373	4.82641	9.5794	17.7332	31.9753	58.5986	93.8127	137.239
125.104	0.012106	0.095329	0.023766	0.102194	0.263174	0.593163	1.23959	2.33596	4.83227	9.58526	17.7508	32.0124	58.6429	93.8493	137.314
125.204	0.000389	0.095329	0.023766	0.094383	0.263176	0.593163	1.23959	2.35128	4.83273	9.58556	17.7586	32.032	58.655	93.8888	137.366
125.304	0.016014	0.099236	0.027672	0.09829	0.267082	0.596763	1.24349	2.35488	4.85961	9.6087	17.7742	32.0554	58.6979	93.9435	137.448
125.404	0.015549	0.09877	0.027206	0.105637	0.266312	0.589096	1.24348	2.34691	4.85869	9.60823	17.7816	32.0745	58.7287	94.0134	137.525
125.504	0.0043	0.095329	0.015495	0.086574	0.24786	0.593163	1.23568	2.34768	4.84789	9.59744	17.7898	32.0823	58.7487	94.0604	137.569
125.604	0.0043	0.095329	0.00469	0.086571	0.255363	0.593163	1.23568	2.35488	4.84789	9.61651	17.8011	32.1023	58.7878	94.092	137.627
125.704	0.00805	0.099083	0.019707	0.090323	0.259116	0.596916	1.23943	2.35143	4.85946	9.62026	17.8058	32.1256	58.8228	94.1387	137.701
125.804	0.010155	0.101189	0.021355	0.091972	0.260918	0.599022	1.24154	2.36105	4.86202	9.63409	17.827	32.1394	58.8757	94.1872	137.774
125.904	0.0097	0.101189	0.010094	0.081169	0.253716	0.599022	1.24154	2.36105	4.87328	9.63409	17.8387	32.1667	58.9143	94.2463	137.832
126.004	0.00429	0.107048	0.015953	0.098288	0.266775	0.604881	1.2474	2.37472	4.87914	9.64776	17.8641	32.1838	58.9367	94.3146	137.92
126.104	0.00414	0.106895	0.015801	0.098137	0.259117	0.604729	1.24725	2.37457	4.89101	9.64761	17.872	32.192	58.9903	94.3535	137.986
126.204	0.00407	0.099312	0.015724	0.086342	0.259041	0.604652	1.24747	2.37449	4.89845	9.65925	17.8912	32.2111	59.0063	94.3847	138.049
126.304	-0.00134	0.101418	0.010324	0.081245	0.253639	0.599253	1.23786	2.36909	4.89304	9.65385	17.898	32.2178	59.0321	94.4262	138.106
126.404	-0.00742	0.107048	0.015953	0.094383	0.258812	0.604881	1.25521	2.37472	4.90649	9.6712	17.9227	32.2429	59.0765	94.4823	138.15
126.504	0.010153	0.12072	0.010094	0.092428	0.253866	0.610741	1.24935	2.38058	4.91204	9.67705	17.9481	32.2683	59.1179	94.5314	138.176
126.604	0.00992	0.120483	0.00986	0.092194	0.264435	0.602692	1.24911	2.38034	4.9043	9.68463	17.9595	32.2915	59.145	94.582	138.223
126.704	0.0043	0.115318	0.00423	0.094843	0.247553	0.597069	1.24395	2.36691	4.91039	9.69073	17.9617	32.3132	59.1901	94.6154	138.299
126.804	-0.00742	0.126579	0.00424	0.097832	0.247551	0.597071	1.25521	2.36691	4.91039	9.69854	17.9739	32.3249	59.2214	94.6657	138.35
126.904	-0.00156	0.124626	0.010094	0.09243	0.25341	0.602928	1.26107	2.38058	4.91625	9.7044	17.9988	32.3503	59.2546	94.7311	138.403
127.004	0.0028	0.128532	0.014	0.096335	0.257315	0.606834	1.26498	2.38448	4.92016	9.7083	18.0145	32.3738	59.3014	94.7927	138.477
127.104	0.014061	0.128532	0.014458	0.096794	0.257317	0.606834	1.26498	2.38448	4.92797	9.70831	18.0265	32.3933	59.3288	94.8322	138.52
127.204	0.019919	0.134392	0.031578	0.113913	0.263174	0.620506	1.27084	2.38253	4.93383	9.72619	18.0477	32.4187	59.3854	94.8888	138.576
127.304	0.01992	0.134392	0.031579	0.113914	0.251915	0.620507	1.27084	2.38253	4.93383	9.7337	18.0594	32.4304	59.417	94.9084	138.604
127.404	0.023979	0.138145	0.034874	0.117668	0.26693	0.62426	1.27459	2.38628	4.9493	9.73745	18.0714	32.4615	59.4673	94.9629	138.678
127.504	0.027734	0.134392	0.020317	0.113916	0.263177	0.620506	1.27084	2.38253	4.94555	9.74151	18.0906	32.489	59.4948	95.0295	138.717
127.604	0.033362	0.140022	0.037209	0.119543	0.260992	0.626137	1.26475	2.38816	4.95148	9.75886	18.0963	32.5142	59.5395	95.0742	138.793
127.704	0.019922	0.134392	0.031578	0.113916	0.255365	0.620964	1.25912	2.38253	4.96508	9.75323	18.0984	32.5398	59.5651	95.1193	138.866
127.804	0.019913	0.122665	0.03157	0.113907	0.255356	0.643936	1.25911	2.38252	4.96507	9.76103	18.1102	32.5593	59.5925	95.1701	138.916
127.904	0.019692	0.134163	0.031349	0.113686	0.255135	0.643715	1.25889	2.3823	4.96485	9.77299	18.118	32.5789	59.6235	95.2206	138.983
128.004	0.018426	0.132439	0.029625	0.111962	0.261223	0.630272	1.25716	2.38058	4.97094	9.78207	18.1356	32.6042	59.653	95.258	139.063
128.104	0.029686	0.132439	0.029625	0.111961	0.25341	0.629814	1.26888	2.38058	4.97094	9.78252	18.136	32.6238	59.6918	95.3166	139.109
128.204	0.029686	0.132439	0.029625	0.111961	0.261223	0.618553	1.26888	2.38839	4.97094	9.79034	18.1668	32.6472	59.7236	95.3358	139.184
128.304	0.029686	0.132439	0.029625	0.111961	0.25341	0.618553	1.25716	2.38839	4.97094	9.80175	18.1668	32.6746	59.7624	95.3791	139.254
128.404	0.017967	0.132439	0.029625	0.100243	0.253716	0.618553	1.25762	2.38839	4.9714	9.80206	18.1785	32.6941	59.8014	95.4298	139.313
128.504	0.017967	0.132133	0.02932	0.111656	0.260918	0.618248	1.26077	2.38808	4.98235	9.80175	18.186	32.7133	59.8324	95.4884	139.351
128.604	0.029685	0.136345	0.033531	0.104148	0.265128	0.622459	1.26498	2.39229	4.98656	9.81768	18.2023	32.741	59.8639	95.5506	139.418
128.704	0.029686	0.124931	0.033531	0.104149	0.265129	0.622459	1.26498	2.39275	4.99828	9.82504	18.2176	32.7605	59.8949	95.5939	139.508
128.804	0.033356	0.136108	0.037199	0.107819	0.268799	0.626127	1.26864	2.40768	5.00195	9.82916	18.233	32.7842	59.9223	95.6484	139.563
128.904	0.027733	0.130486	0.043297	0.102654	0.263176	0.620506	1.26302	2.40206	5.00414	9.82354	18.2391	32.8206	59.9557	95.6896	139.635
129.004	0.027733	0.130486	0.031578	0.113914	0.251152	0.620506	1.26302	2.40206	5.00414	9.83135	18.2474	32.8288	59.9948	95.7521	139.675
129.104	0.033743	0.136497	0.037895	0.112112	0.24996	0.626976	1.26904	2.40807	5.01015	9.84908	18.2763	32.8544	60.0321	95.8167	139.73
129.204	0.037955	0.140251	0.060875	0.104148	0.261222	0.641991	1.27279	2.40401	5.02563	9.86455	18.2879	32.8855	60.0671	95.8713	139.774
129.304	0.041405	0.140251	0.060875	0.104149	0.261223	0.641991	1.27279	2.40401	5.02563	9.87237	18.2996	32.9167	60.1061	95.9025	139.805
129.404	0.041405	0.140251	0.060875	0.104454	0.261223	0.642296	1.27279	2.40401	5.02563	9.87237	18.2996	32.936	60.1374	95.9489	139.864
129.504	0.029686	0.140251	0.049156	0.111961	0.261223	0.649803	1.26107	2.40401	5.02593	9.88409	18.3074	32.948	60.1647	96.0006	139.895
129.604	0.029297	0.139862	0.048767	0.10376	0.260834	0.641602	1.26099	2.40363	5.03275	9.89151	18.3192	32.9671	60.2151	96.0618	139.973
129.704	0.023981	0.134544	0.043907	0.098444	0.255518	0.636742	1.26318	2.39831	5.01992	9.88619	18.3252	32.9853	60.2411	96.1043	140.049
129.804	0.037346	0.136192	0.068076	0.111809	0.269341	0.661368	1.27654	2.41167	5.03359	9.89956	18.3463	33.0182	60.2935	96.168	140.09
129.904	0.026085	0.132439	0.053062	0.108055	0.276848	0.657616	1.27248	2.40792	5.03735	9.90752	18.3543	33.0339	60.3288	96.2145	140.168
130.004	0.033363	0.13221	0.052528	0.107826	0.268807	0.657387	1.26505	2.40769	5.03712	9.91511	18.3661	33.0535	60.3676	96.2538	140.219
130.104	0.027963	0.127266	0.039619	0.102426	0.263407	0.65229	1.26716	2.40229	5.03172	9.92143	18.376	33.0752	60.3857	96.288	140.245
130.204	0.033591	0.136345	0.04525	0.096335	0.269034	0.665428	1.27248	2.40792	5.03734	9.92705	18.3816	33.1003	60.4304	96.3552	140.301
130.304	0.033287	0.136345	0.04525	0.096336	0.269341	0.665428	1.26528	2.40792	5.04516	9.94628	18.3934	33.1199	60.4577	96.3952	140.391
130.404	0.014061	0.136345	0.04525	0.108055	0.276543	0.654167	1.26498	2.40792	5.04516	9.93908	18.4012	33.1394	60.5007	96.4533	140.461
130.504	0.014214	0.136192	0.045097	0.107903	0.268883	0.665276	1.26482	2.40777	5.04501	9.95815	18.4132	33.1627	60.5279	96.4961	140.531
130.604	0.01774	0.13221	0.041115	0.103921	0.253183	0.661293	1.26084	2.40333	5.04102	9.96168	18.4205	33.1782	60.5668	96.5815	140.605
130.704	0.01211	0.127037	0.035484	0.08703	0.247858	0.655663	1.25521	2.38644	5.03539	9.94854	18.4227	33.1804	60.6003	96.6159	140.639
130.804	0.018196	0.144386	0.041574	0.116096	0.261452	0.661752	1.2613	2.39252	5.04194	9.96635	18.4408	33.206	60.6376	96.6796	140.684
130.904	0.011879	0.149788	0.046974	0.109779	0.266853	0.66761	1.26716	2.38621	5.0586	9.99128	18.4615	33.231	60.6821	96.7245	140.759
131.004	0.00625	0.144157	0.041344	0.104456	0.261225	0.665428	1.2806	2.38058	5.06469	9.98565	18.4676	33.2488	60.7155	96.7697	140.801
131.104	0.010611	0.148064	0.037437	0.115561	0.265128	0.668877	1.28481	2.38448	5.0686	9.99737	18.4715	33.2722	60.7585	96.8317	140.867
131.204	0.021416	0.148064	0.037743	0.108055	0.265129	0.657616	1.2842	2.38448	5.0686	10.0086	18.4832	33.2917	60.7975	96.8634	140.93
131.304	0.0043	0.142509	0.039392	0.102196	0.25927	0.652216	1.27084	2.37862	5.06274	9.99151	18.4852	33.3054	60.8346	96.8966	140.983
131.404	0.00257	0.144386	0.03376	0.108284	0.265358	0.669563	1.27692	2.38517	5.06882	10.0171	18.503	33.3428	60.8915	96.9613	141.04
131.504	0.014058	0.155876	0.04525	0.11977	0.288563	0.681053	1.28841	2.40792	5.08031	10.0286	18.5227	33.3738	60.9304	97.0236	141.082
131.604	0.014061	0.148064	0.04525	0.119774	0.276848	0.681053	1.28841	2.40011	5.08031	10.0403	18.534	33.3933	60.9616	97.0545	141.121
131.704	0.014282	0.148285	0.045013	0.119537	0.276611	0.669098	1.28818	2.40768	5.08038	10.0479	18.5455	33.4126	61.0004	97.0937	141.171
131.804	0.01992	0.153465	0.039391	0.113914	0.271446	0.663475	1.28286	2.39425	5.08196	10.042	18.5477	33.4387	61.0261	97.1388	141.225
131.904	0.0082	0.142662	0.039391	0.113914	0.274895	0.663475	1.29037	2.39425	5.07476	10.0462	18.5594	33.4578	61.0651	97.1896	141.314
132.004	0.00805	0.15377	0.039696	0.113762	0.274742	0.663628	1.29021	2.3941	5.08962	10.0539	18.5709	33.4889	61.0962	97.209	141.322
132.104	0.00993	0.155647	0.045021	0.115638	0.276161	0.684731	1.29209	2.39597	5.0843	10.0675	18.5806	33.5103	61.1372	97.2617	141.383
132.204	0.0043	0.150017	0.039391	0.121271	0.259729	0.667381	1.28646	2.39065	5.08618	10.0696	18.5945	33.5242	61.1628	97.2946	141.42
132.304	0.0046	0.138298	0.039392	0.110466	0.270531	0.667382	1.28646	2.39785	5.08617	10.0696	18.6063	33.5364	61.2018	97.3341	141.479
132.404	0.016014	0.153923	0.043297	0.125175	0.251915	0.671288	1.27865	2.39425	5.09008	10.0965	18.618	33.571	61.2365	97.3888	141.533
132.504	0.019919	0.146111	0.035484	0.11782	0.267081	0.686913	1.28255	2.39815	5.09444	10.097	18.6336	33.5945	61.2682	97.4318	141.58
132.604	0.012108	0.146111	0.035942	0.117821	0.267082	0.686913	1.28255	2.39816	5.10571	10.0974	18.6417	33.614	61.3073	97.4826	141.639
132.704	0.012329	0.145874	0.046967	0.106323	0.266388	0.686676	1.28232	2.39792	5.10547	10.1202	18.6607	33.6333	61.338	97.5328	141.677
132.804	0.017738	0.140022	0.041113	0.122993	0.249733	0.680823	1.27646	2.39207	5.09962	10.1217	18.6666	33.6392	61.352	97.5663	141.711
132.904	0.012108	0.134392	0.035484	0.094841	0.255363	0.675194	1.27084	2.37502	5.10571	10.1165	18.6688	33.6534	61.3893	97.6227	141.764
133.004	0.00625	0.140251	0.041344	0.11196	0.260763	0.688866	1.2767	2.38885	5.11111	10.1302	18.6863	33.6863	61.4225	97.6759	141.821
133.104	0.012106	0.146111	0.047508	0.117819	0.255362	0.686913	1.28255	2.40597	5.10616	10.1478	18.7	33.7117	61.4592	97.7323	141.901
133.204	0.012108	0.146111	0.043297	0.117821	0.255821	0.686913	1.28301	2.40597	5.11742	10.1595	18.7195	33.7312	61.4792	97.7638	141.959
133.304	0.012108	0.146111	0.043297	0.117821	0.278343	0.686913	1.29427	2.40597	5.11742	10.1673	18.7313	33.7507	61.5182	97.8263	142.01
133.404	0.012184	0.146187	0.043373	0.117897	0.267159	0.67527	1.29435	2.40604	5.1175	10.1674	18.7391	33.7703	61.5574	97.8928	142.069
133.504	0.017737	0.151741	0.048927	0.123755	0.272711	0.692543	1.2999	2.4116	5.12305	10.1842	18.7564	33.7993	61.5825	97.9487	142.113
133.604	0.01211	0.146416	0.043297	0.12533	0.267084	0.675194	1.29427	2.40597	5.11742	10.1673	18.7622	33.8132	61.6198	97.9831	142.178
133.704	0.017729	0.151733	0.04892	0.112028	0.272398	0.680817	1.2999	2.41159	5.12304	10.1807	18.7681	33.8384	61.6523	98.0507	142.254
133.804	0.0043	0.146111	0.043297	0.125633	0.259575	0.675194	1.29458	2.40597	5.11742	10.1748	18.7745	33.8406	61.6554	98.1032	142.319
133.904	0.0043	0.146111	0.043297	0.113914	0.27459	0.675194	1.30209	2.40627	5.11742	10.179	18.8013	33.864	61.7092	98.131	142.389
134.004	0.0043	0.146111	0.035942	0.113609	0.267082	0.675194	1.30209	2.41348	5.12914	10.1868	18.8016	33.8718	61.7257	98.1818	142.448
134.104	0.00866	0.150017	0.051109	0.110007	0.26348	0.6791	1.30645	2.40987	5.12133	10.1907	18.8289	33.8953	61.7721	98.2362	142.502
134.204	0.025778	0.155876	0.056969	0.127585	0.265127	0.696678	1.32311	2.41604	5.13891	10.2083	18.8426	33.9128	61.8166	98.2853	142.578
134.304	0.031632	0.150467	0.06282	0.133438	0.270981	0.70253	1.31816	2.42909	5.14476	10.222	18.868	33.9382	61.8425	98.3493	142.623
134.404	0.03141	0.161507	0.062599	0.121498	0.27076	0.69059	1.3292	2.42167	5.14454	10.2335	18.879	33.9458	61.881	98.3769	142.705
134.504	0.025553	0.156105	0.057198	0.127817	0.26536	0.685188	1.32334	2.42378	5.13914	10.2398	18.8623	33.9638	61.9074	98.4223	142.758
134.604	0.027579	0.161583	0.050957	0.133291	0.270834	0.702385	1.31756	2.42925	5.14507	10.2531	18.8874	33.9889	61.9517	98.4668	142.846
134.704	0.016626	0.157524	0.047661	0.117974	0.267236	0.698784	1.31441	2.42565	5.15228	10.2612	18.9033	33.9931	61.979	98.4945	142.9
134.804	0.034935	0.15377	0.062674	0.125786	0.274742	0.694571	1.33318	2.43316	5.14898	10.2765	18.9225	34.0201	62.0181	98.541	142.955
134.904	0.01992	0.150017	0.051109	0.129234	0.270988	0.690514	1.32943	2.44112	5.15649	10.2728	18.9266	34.0281	62.0534	98.5881	143.014
135.004	0.019692	0.149788	0.05088	0.133217	0.271217	0.682777	1.3292	2.4409	5.16407	10.2842	18.9381	34.0474	62.0844	98.6386	143.025
135.104	0.01992	0.150017	0.051109	0.133446	0.282707	0.683006	1.32943	2.44112	5.1643	10.2923	18.9578	34.0671	62.1237	98.6779	143.084
135.204	0.019768	0.149864	0.050957	0.133293	0.282555	0.682854	1.32928	2.44097	5.16415	10.3039	18.9655	34.0865	62.1548	98.7281	143.147
135.304	0.0097	0.15197	0.053064	0.134941	0.28466	0.696679	1.33169	2.45089	5.16625	10.3138	18.9793	34.1008	62.196	98.7577	143.187
135.404	0.0028	0.155876	0.04525	0.128044	0.288109	0.700127	1.3431	2.44744	5.17016	10.3294	18.991	34.1355	62.2389	98.8048	143.219
135.504	0.013603	0.155876	0.045708	0.138847	0.276848	0.688866	1.3431	2.4587	5.17046	10.3294	19.0027	34.155	62.2702	98.8439	143.289
135.604	0.014519	0.156334	0.056969	0.127586	0.276848	0.688866	1.3431	2.4587	5.17767	10.3411	19.0145	34.1746	62.3018	98.8947	143.313
135.704	0.013832	0.167366	0.05674	0.127358	0.277077	0.688637	1.34287	2.45847	5.17023	10.3487	19.0338	34.186	62.3364	98.9257	143.352
135.804	0.00774	0.161736	0.051415	0.121727	0.282249	0.683006	1.33724	2.46066	5.17211	10.3431	19.0356	34.1999	62.362	98.9787	143.397
135.904	-0.00352	0.150017	0.051109	0.121727	0.271446	0.683006	1.3377	2.46066	5.18383	10.3548	19.0398	34.2195	62.3932	99.029	143.448
136.004	0.000846	0.153923	0.055016	0.12609	0.286612	0.675194	1.35287	2.46502	5.18774	10.3587	19.0633	34.2429	62.4362	99.0607	143.49
136.104	0.017729	0.159546	0.061096	0.142515	0.292235	0.681274	1.35849	2.47409	5.20117	10.3721	19.0806	34.2603	62.4809	99.1051	143.543
136.204	0.01211	0.153923	0.066734	0.125635	0.286157	0.686455	1.35287	2.46877	5.19555	10.3661	19.0828	34.2742	62.5062	99.1427	143.576
136.304	0.015709	0.157524	0.070337	0.129234	0.278954	0.678796	1.35647	2.47988	5.19961	10.3588	19.1059	34.2973	62.5414	99.2088	143.631
136.404	0.0082	0.153923	0.074547	0.133446	0.293968	0.683006	1.36068	2.48409	5.21508	10.386	19.1219	34.321	62.5768	99.2516	143.717
136.504	0.0082	0.153923	0.063286	0.121727	0.283165	0.683006	1.36068	2.49191	5.2268	10.3856	19.1297	34.3406	62.6042	99.2912	143.756
136.604	0.012107	0.157829	0.078453	0.125632	0.297873	0.68737	1.35677	2.49581	5.23071	10.386	19.1453	34.3562	62.6511	99.3341	143.83
136.704	0.012108	0.146416	0.077995	0.137352	0.286613	0.698174	1.35677	2.49581	5.23071	10.386	19.1527	34.364	62.6784	99.3849	143.889
136.804	0.024048	0.153687	0.066496	0.137115	0.286835	0.686674	1.35654	2.49557	5.23828	10.3858	19.1529	34.3833	62.7094	99.4433	143.971
136.904	0.017967	0.148064	0.060875	0.131493	0.292015	0.681511	1.35091	2.48995	5.23266	10.3924	19.1668	34.4006	62.7429	99.4767	144.024
137.004	0.017967	0.148064	0.05352	0.131493	0.280754	0.692772	1.35091	2.48995	5.23296	10.4153	19.1785	34.4089	62.7619	99.5197	144.074
137.104	0.01406	0.15197	0.068687	0.123679	0.284659	0.696678	1.35482	2.50558	5.24438	10.4271	19.1902	34.4324	62.7863	99.5627	144.129
137.204	0.019766	0.157677	0.074394	0.129385	0.290823	0.694572	1.36053	2.51128	5.2618	10.4328	19.2077	34.4576	62.8223	99.6074	144.213
137.304	0.022179	0.159782	0.064781	0.131493	0.31591	0.696678	1.36263	2.50167	5.26391	10.4349	19.2293	34.4792	62.8444	99.6681	144.266
137.404	0.017967	0.159782	0.064781	0.131493	0.304192	0.696678	1.36309	2.51339	5.26391	10.4466	19.2371	34.4992	62.8757	99.7111	144.325
137.504	0.017502	0.159317	0.076035	0.131027	0.303269	0.696213	1.37389	2.51262	5.2639	10.4539	19.2484	34.5296	62.9025	99.7497	144.355
137.604	0.010157	0.15197	0.057274	0.12414	0.296381	0.688866	1.36654	2.49777	5.27563	10.4466	19.2527	34.5417	62.9264	99.7928	144.418
137.704	0.010155	0.15197	0.064781	0.127586	0.296379	0.677147	1.36654	2.49776	5.27563	10.4469	19.2606	34.5613	62.9574	99.8439	144.476
137.804	0.00234	0.15197	0.064785	0.135399	0.296379	0.67715	1.35482	2.49776	5.28735	10.4544	19.2723	34.5847	62.9772	99.895	144.496
137.904	0.014061	0.155876	0.0765	0.139305	0.308098	0.689171	1.36654	2.50948	5.29906	10.4775	19.2918	34.616	63.028	99.9416	144.567
138.004	0.014061	0.163689	0.0765	0.13961	0.296379	0.688866	1.36654	2.50979	5.29906	10.4703	19.3035	34.6355	63.071	99.9923	144.617
138.104	0.017814	0.15963	0.080254	0.15087	0.300132	0.692619	1.37029	2.52105	5.30282	10.4894	19.3151	34.6588	63.1021	100.039	144.692
138.204	0.014062	0.156334	0.0765	0.147119	0.29638	0.688866	1.36654	2.5173	5.31078	10.4857	19.3231	34.6741	63.1408	100.074	144.739
138.304	0.017967	0.171501	0.080406	0.151024	0.300285	0.692772	1.37045	2.5212	5.31469	10.5013	19.3387	34.6863	63.173	100.117	144.774
138.404	0.017731	0.171265	0.08017	0.150787	0.299744	0.681274	1.37051	2.52097	5.31445	10.5015	19.3463	34.7056	63.2231	100.156	144.832
138.504	0.017967	0.159782	0.080864	0.139305	0.292473	0.692772	1.37795	2.5212	5.31469	10.513	19.366	34.7253	63.2619	100.219	144.914
138.604	0.017967	0.159782	0.091667	0.139305	0.292473	0.692772	1.37045	2.5212	5.31469	10.513	19.366	34.7488	63.2941	100.258	144.961
138.704	0.023825	0.165642	0.086266	0.145163	0.29833	0.698631	1.37661	2.52706	5.32836	10.5262	19.3836	34.7742	63.3386	100.322	145.018
138.804	0.011566	0.165405	0.086027	0.144928	0.298401	0.686674	1.38388	2.52682	5.32813	10.5152	19.3912	34.7935	63.3696	100.346	145.08
138.904	0.010155	0.159782	0.080406	0.139305	0.300285	0.681053	1.37826	2.5212	5.3225	10.5325	19.397	34.7956	63.3835	100.387	145.121
139.004	-0.00156	0.159782	0.080406	0.139305	0.300285	0.681053	1.37826	2.5212	5.33422	10.5325	19.3973	34.8152	63.4147	100.426	145.172
139.104	0.01406	0.163689	0.084312	0.14321	0.30419	0.677147	1.38216	2.53292	5.34594	10.5481	19.4129	34.8308	63.4382	100.48	145.235
139.204	0.013908	0.163078	0.08416	0.143059	0.304039	0.684807	1.38201	2.53277	5.34579	10.5558	19.424	34.8619	63.4888	100.512	145.297
139.304	0.00954	0.148369	0.068536	0.139153	0.300133	0.680901	1.37811	2.52886	5.34219	10.5519	19.4166	34.8775	63.5122	100.551	145.344
139.404	0.000389	0.161736	0.070641	0.141258	0.302238	0.683006	1.38021	2.54238	5.3518	10.554	19.4309	34.8874	63.5573	100.58	145.405
139.504	0.00625	0.159782	0.0765	0.139303	0.308096	0.688866	1.37826	2.54073	5.35766	10.5716	19.4554	34.9167	63.6022	100.637	145.461
139.604	8.57e-05	0.161888	0.063438	0.1336	0.302393	0.683159	1.37255	2.53533	5.36367	10.5659	19.4502	34.9306	63.6278	100.682	145.506
139.704	-0.00758	0.165031	0.077843	0.145011	0.305991	0.686302	1.37661	2.54613	5.36727	10.5773	19.4616	34.9537	63.6587	100.736	145.561
[truncated: 19,005 more rows]

## Sheet: Fig1_C
Cycle: 39ABCG5G8 0.006103516_X	Cycle: 44 ABCG5G80.1953125 n_Y	Cycle: 45 ABCG5G80.390625 nM_Y	Cycle: 46 ABCG5G80.78125 nM_Y	Cycle: 47 ABCG5G81.5625 nM_Y	Cycle: 48 ABCG5G83.125 nM_Y	Cycle: 49 ABCG5G86.25 nM_Y	Cycle: 50 ABCG5G812.5 nM_Y	Cycle: 51 ABCG5G825 nM_Y	Cycle: 52 ABCG5G850 nM_Y	Cycle: 53 ABCG5G8100 nM_Y
-60.096	-0.05131	0.00378	0.032341	-0.06741	-0.000114	-0.05427	0.00957	0.048225	0.117546	0.011223
-59.996	-0.05161	0.00378	0.02079	-0.06741	0.010658	-0.05379	0.00927	0.047752	0.098625	0.011223
-59.896	-0.05912	0.00378	0.013283	-0.07912	-0.000587	-0.04255	0.00176	0.036507	0.105827	0.011223
-59.796	-0.05888	0.00401	0.013519	-0.07858	-0.000349	-0.03107	0.002	0.036743	0.098558	0.011461
-59.696	-0.05303	0.017677	0.019371	-0.06553	0.013315	-0.03646	0.00738	0.04229	0.10441	0.017313
-59.596	-0.0474	0.015495	0.025002	-0.06741	0.018944	-0.03083	0.00176	0.040413	0.110039	0.022636
-59.496	-0.05521	0.015022	0.025002	-0.06741	0.018639	-0.03083	0.00176	0.052132	0.109581	0.015434
-59.396	-0.05326	0.00573	0.019144	-0.07327	0.00527	-0.03669	-0.0041	0.046274	0.092156	0.016777
-59.296	-0.05311	0.00558	0.019295	-0.07358	0.00543	-0.02872	-0.00394	0.046425	0.096521	0.00973
-59.196	-0.04983	0.00182	0.022575	-0.08108	0.00871	-0.03278	-0.000191	0.050179	0.100273	0.020683
-59.096	-0.06107	0.00182	0.01133	-0.08108	-0.00254	-0.03309	0.011528	0.057991	0.099815	0.013176
-58.996	-0.06475	-0.00967	0.00765	-0.08475	-0.00574	-0.04427	0.00785	0.053842	0.084877	0.0095
-58.896	-0.05943	-0.00404	0.013281	-0.07865	0.00285	-0.03864	0.013176	0.040411	0.090508	0.015129
-58.796	-0.06669	-0.0038	0.013519	-0.06717	-0.00769	-0.0384	0.00591	0.048462	0.090746	0.015367
-58.696	-0.06108	0.00964	0.019142	-0.06202	0.00918	-0.03278	0.011525	0.054085	0.096059	0.020986
-58.596	-0.05897	2.29e-05	0.021248	-0.08288	-0.000435	-0.0424	0.00191	0.044472	0.078484	0.011375
-58.496	-0.05537	0.00315	0.024848	-0.07928	0.00269	-0.0388	0.00552	0.048072	0.070824	0.014977
-58.396	-0.05912	-0.01185	0.021096	-0.09475	-0.00449	-0.03521	0.00176	0.044015	0.06707	0.011223
-58.296	-0.06303	-0.01575	0.024696	-0.08694	-0.01574	-0.05036	-0.00262	0.0326	0.063164	0.00732
-58.196	-0.07459	-0.0156	0.017342	-0.08679	-0.00434	-0.05021	-0.01324	0.032753	0.063316	0.00747
-58.096	-0.06545	-0.01771	0.015236	-0.08889	0.00137	-0.0406	-0.0041	0.030647	0.060906	0.00536
-57.996	-0.07646	-0.01778	0.014999	-0.08896	-0.00621	-0.05208	-0.00386	0.030411	0.053635	0.016861
-57.896	-0.07084	-0.01966	0.00937	-0.09084	-0.000587	-0.03474	-0.00996	0.024786	0.047539	0.011223
-57.796	-0.07069	-0.01951	0.00953	-0.09116	-0.000434	-0.03458	-0.0098	0.02494	0.059411	0.011377
-57.696	-0.06693	-0.01575	0.025002	-0.09818	0.00332	-0.03083	-0.00605	0.028694	0.063162	0.015585
-57.596	-0.07264	-0.02193	0.00758	-0.09312	-0.00239	-0.03684	-3.81e-05	0.022987	0.057457	0.00896
-57.496	-0.06919	-0.02943	0.022574	-0.10061	0.00137	-0.0406	-0.008	0.02674	0.061211	0.00191
-57.396	-0.0767	-0.02943	0.01133	-0.10061	0.00137	-0.0406	-0.008	0.026741	0.049034	0.012718
-57.296	-0.07249	-0.02552	0.015235	-0.09671	0.00527	-0.04841	0.00715	0.030646	0.053396	0.00536
-57.196	-0.06889	-0.02943	0.01133	-0.10061	0.00167	-0.05231	-0.008	0.026741	0.049492	0.00146
-57.096	-0.06889	-0.02943	0.011025	-0.10061	0.00918	-0.05231	-0.00753	0.026741	0.049492	0.00146
-56.996	-0.06919	-0.02943	0.01133	-0.10061	0.00918	-0.05231	0.00372	0.026741	0.049034	0.00146
-56.896	-0.0767	-0.02895	0.01133	-0.10061	-0.00254	-0.05231	0.011528	0.03846	0.037773	-0.01026
-56.796	-0.08255	-0.01185	0.00547	-0.10647	-0.0084	-0.05817	0.0052	0.032602	0.031612	-0.0044
-56.696	-0.07647	-0.00623	0.011559	-0.08866	-0.00231	-0.05209	-0.00777	0.038689	0.03019	0.00169
-56.596	-0.0767	-0.01771	0.01133	-0.08889	-0.00254	-0.05201	-0.008	0.037987	0.029961	0.00146
-56.496	-0.07646	-0.017	0.011566	-0.08865	-0.0023	-0.04457	-0.00777	0.026978	0.030197	0.00169
-56.396	-0.06522	-0.0067	0.022808	-0.0696	0.00894	-0.04083	0.011292	0.03822	0.041443	0.012634
-56.296	-0.07084	-0.02309	0.017189	-0.08334	0.00332	-0.05427	0.00567	0.0326	0.03582	-0.000496
-56.196	-0.07084	-0.000603	0.017189	-0.09084	0.00332	-0.05396	0.00567	0.032295	0.03582	-0.000191
-56.096	-0.07069	-0.0117	0.017342	-0.09039	0.00347	-0.03849	0.00582	0.024941	0.035515	-0.00455
-55.996	-0.06663	-0.00794	0.021094	-0.07912	0.00723	-0.03474	0.00957	0.016974	0.016289	-0.00831
-55.896	-0.06528	-0.0138	0.015238	-0.0967	0.00137	-0.0406	0.00372	0.011118	0.010429	-0.00245
-55.796	-0.05498	-0.01943	0.013518	-0.07889	0.00746	-0.0345	0.00934	0.01721	0.027939	-0.00807
-55.696	-0.04936	-0.0138	0.019142	-0.07327	0.00136	-0.02888	0.00371	0.022835	0.026053	-0.00215
-55.596	-0.05326	-0.01771	0.015236	-0.07717	0.00918	-0.03309	-0.000191	0.018929	0.022148	0.00115
-55.496	-0.05303	-0.01748	0.015465	-0.07725	0.00941	-0.04006	3.81e-05	0.030876	0.022377	-0.00613
-55.396	-0.0474	-0.01185	0.028906	-0.07912	0.015038	-0.02723	0.00567	0.036505	0.02755	-0.000496
-55.296	-0.04716	0.000107	0.029144	-0.07107	0.015276	-0.0345	0.017626	0.025024	0.016985	-0.000258
-55.196	-0.04178	0.00549	0.034531	-0.06616	0.020659	-0.02911	0.022703	0.030411	0.033171	0.00513
-55.096	-0.05912	-0.00013	0.028908	-0.08303	0.014732	-0.03474	0.00957	0.036034	0.016289	-0.000496
-54.996	-0.05912	-0.00013	0.040627	-0.08303	0.018944	-0.03474	0.00957	0.025261	0.016289	-0.000954
-54.896	-0.06474	-0.00575	0.034532	-0.08865	0.013321	-0.04036	0.00395	0.019167	0.010666	-0.01784
-54.796	-0.05897	2.29e-05	0.017342	-0.07116	0.019099	-0.03458	0.00973	0.024941	0.016901	-0.01206
-54.696	-0.04006	0.00768	0.03672	-0.06397	0.026755	-0.02692	0.017386	0.0326	0.035361	-0.0044
-54.596	-0.05521	0.00378	0.032814	-0.07912	0.03019	-0.03083	0.013481	0.028694	0.028008	0.00341
-54.496	-0.05897	2.4e-05	0.028756	-0.08288	0.01519	-0.04287	0.00973	0.024942	0.024254	-0.000648
-54.396	-0.05521	0.00378	0.025	-0.07084	0.018944	-0.05036	0.013786	0.028693	0.028008	-0.0044
-54.296	-0.05498	-0.00771	0.025238	-0.05983	0.019182	-0.05012	0.021227	0.028931	0.028246	-0.00386
-54.196	-0.04935	-0.00208	0.030861	-0.06545	0.024803	-0.03669	0.019646	0.034554	0.033867	0.00896
-54.096	-0.04935	0.00964	0.030861	-0.06545	0.024803	-0.03716	0.027153	0.034554	0.045586	0.000999
-53.996	-0.04935	0.00964	0.038673	-0.06545	0.024803	-0.04841	0.027153	0.034554	0.045586	-0.01026
-53.896	-0.04545	0.013541	0.042579	-0.06185	0.028709	-0.04481	0.038872	0.038459	0.049492	-0.00636
-53.796	-0.05131	-0.00404	0.036247	-0.07522	0.02285	-0.05817	0.033012	0.044624	0.043633	-0.01221
-53.696	-0.05131	-0.00404	0.017189	-0.07522	0.02285	-0.05817	0.033012	0.040413	0.043633	-0.01221
-53.596	-0.0435	-0.00404	0.017189	-0.07522	0.02285	-0.06599	0.044731	0.040413	0.043633	-0.01221
-53.496	-0.04326	-0.0038	0.017426	-0.06326	0.023087	-0.06575	0.044968	0.040649	0.03215	-0.01198
-53.396	-0.04154	-0.00208	0.019142	-0.06155	0.024803	-0.06403	0.046379	0.054084	0.045586	-0.01026
-53.296	-0.04154	-0.00208	0.019142	-0.06155	0.024803	-0.06403	0.038872	0.054085	0.045586	-0.01026
-53.196	-0.02982	-0.00208	0.02665	-0.07326	0.024804	-0.06403	0.038873	0.054085	0.033868	-0.01026
-53.096	-0.02592	0.00182	0.023048	-0.06905	0.028709	-0.06013	0.042778	0.057991	0.038231	-0.00636
-52.996	-0.02592	0.00182	0.023354	-0.06155	0.028709	-0.06013	0.042778	0.057991	0.049034	0.00491
-52.896	-0.02576	0.00198	0.031013	-0.06139	0.028862	-0.05997	0.042931	0.058617	0.049645	-0.01792
-52.796	-0.0181	0.00182	0.030557	-0.06154	0.040431	-0.06012	0.042781	0.069711	0.049952	-0.01807
-52.696	-0.01443	0.00597	0.027191	-0.0574	0.044572	-0.05598	0.046921	0.07338	0.065354	-0.00221
-52.596	-0.02396	0.00768	0.028908	-0.05569	0.046288	-0.05427	0.048637	0.064323	0.06707	-0.01221
-52.496	-0.02006	0.011588	0.025	-0.05178	0.049721	-0.05036	0.052071	0.079474	0.070976	-0.00861
-52.396	-0.02036	0.011589	0.025002	-0.05178	0.038475	-0.05083	0.040825	0.079475	0.070519	-0.0041
-52.296	-0.02787	0.011589	0.025002	-0.05131	0.027231	-0.06208	0.029108	0.079475	0.059717	0.00311
-52.196	-0.02201	0.017448	0.030861	-0.0342	0.043863	-0.05622	0.03544	0.085335	0.076837	0.00176
-52.096	-0.0181	0.033073	0.034767	-0.0303	0.048241	-0.05231	0.050118	0.088768	0.080742	0.013176
-51.996	-0.0181	0.033073	0.034767	-0.0303	0.048241	-0.0445	0.039345	0.066277	0.080742	0.00146
-51.896	-0.0181	0.033073	0.034767	-0.0303	0.047936	-0.04481	0.050591	0.077049	0.080742	0.00146
-51.796	-0.0181	0.033073	0.034767	-0.0303	0.040428	-0.05231	0.061836	0.065804	0.080742	0.00146
-51.696	-0.0181	0.033073	0.034767	-0.0303	0.040428	-0.05231	0.050591	0.065804	0.080742	0.00146
-51.596	-0.0181	0.033073	0.034767	-0.03811	0.040428	-0.06013	0.051064	0.065804	0.080742	0.00146
-51.496	-0.0181	0.033073	0.034294	-0.03811	0.040428	-0.06013	0.050591	0.065804	0.080742	0.00146
-51.396	-0.0181	0.040886	0.023048	-0.03811	0.048241	-0.05231	0.050591	0.065804	0.080742	0.00146
-51.296	-0.01858	0.032768	0.023048	-0.03077	0.048243	-0.05231	0.050592	0.065804	0.080744	0.00146
-51.196	-0.02381	0.031273	0.02906	-0.036	0.053781	-0.04678	0.056604	0.071816	0.086755	0.00747
-51.096	-0.00864	0.035027	0.033287	-0.04006	0.046761	-0.05427	0.060356	0.087288	0.090508	0.011223
-50.996	-0.0163	0.034874	0.032662	-0.03271	0.050041	-0.05442	0.052391	0.075417	0.090355	0.022789
-50.896	-0.01991	0.038614	0.029062	-0.04382	0.04644	-0.0463	0.04879	0.071817	0.086754	0.019188
-50.796	-0.016	0.031272	0.032493	-0.03991	0.058159	-0.0424	0.052696	0.075721	0.09066	0.023094
-50.696	-0.01201	0.035263	0.025711	-0.03592	0.054337	-0.03841	0.056687	0.080185	0.094193	0.027085
-50.596	-0.01029	0.03698	0.038673	-0.0342	0.056053	-0.03669	0.058403	0.093147	0.085106	0.029259
-50.496	-0.01077	0.03698	0.038673	-0.0342	0.056053	-0.03669	0.058403	0.085335	0.096367	0.04052
-50.396	-0.02201	0.048698	0.038673	-0.0342	0.056053	-0.03669	0.058403	0.085335	0.096367	0.048332
-50.296	-0.02397	0.046744	0.036719	-0.03616	0.054099	-0.03864	0.056449	0.083381	0.094413	0.046378
-50.196	-0.02396	0.046745	0.028908	-0.03615	0.054102	-0.03864	0.056452	0.083382	0.094416	0.038111
-50.096	-0.0181	0.052605	0.04258	-0.0303	0.059959	-0.03278	0.062309	0.089241	0.100273	0.04052
-49.996	-0.01787	0.052368	0.042816	-0.03006	0.060196	-0.04457	0.062546	0.089478	0.10051	0.032944
-49.896	-0.01225	0.046744	0.048437	-0.02444	0.065819	-0.04646	0.068169	0.095099	0.106133	0.046379
-49.796	-0.00443	0.046745	0.048439	-0.02444	0.065346	-0.04646	0.068474	0.0951	0.106133	0.038261
-49.696	-0.00443	0.046745	0.048439	-0.03225	0.061913	-0.04646	0.064262	0.0951	0.106133	0.030754
-49.596	-0.00474	0.046745	0.047966	-0.03225	0.061913	-0.04646	0.064262	0.0951	0.106133	0.038567
-49.496	-0.00639	0.052603	0.042578	-0.02639	0.067772	-0.04888	0.070122	0.100958	0.111992	0.044426
-49.396	-0.00623	0.052452	0.043205	-0.02593	0.067619	-0.05997	0.070274	0.101112	0.112144	0.044579
-49.296	-0.00834	0.042839	0.051872	-0.03255	0.058312	-0.06161	0.068169	0.099007	0.110039	0.042473
-49.196	-0.00826	0.042915	0.040703	-0.03999	0.065896	-0.05029	0.068246	0.099083	0.110116	0.04255
-49.096	-0.00686	0.044792	0.023521	-0.03811	0.067772	-0.04841	0.070595	0.10096	0.111992	0.044731
-48.996	-0.0181	0.044792	0.034767	-0.03811	0.067772	-0.04841	0.081368	0.10096	0.111534	0.052239
-48.896	-0.00639	0.044792	0.034294	-0.03811	0.067772	-0.04841	0.070122	0.089241	0.100731	0.052239
-48.796	-0.01052	0.040657	0.018913	-0.05006	0.063633	-0.05255	0.065983	0.096825	0.107396	0.0481
-48.696	-0.02178	0.029396	0.00765	-0.06101	0.052378	-0.0638	0.046915	0.085564	0.084879	0.036844
-48.596	-0.01615	0.035027	0.025002	-0.04787	0.058006	-0.05817	0.060356	0.090721	0.078789	0.042931
-48.496	-0.01037	0.040808	0.019064	-0.0424	0.063484	-0.05239	0.066139	0.085257	0.084572	0.059975
-48.396	-0.01225	0.038933	0.01719	-0.06319	0.0541	-0.05427	0.056145	0.083382	0.082695	0.058098
-48.296	-0.000832	0.046745	0.017189	-0.05569	0.0541	-0.05427	0.048637	0.071663	0.082695	0.058098
-48.196	-0.01983	0.038689	0.017418	-0.05546	0.054331	-0.05404	0.048868	0.071892	0.082926	0.057871
-48.096	-0.0142	0.040886	0.023048	-0.04983	0.059959	-0.06013	0.054497	0.077522	0.088554	0.052696
-47.996	-0.0142	0.033073	0.023048	-0.04935	0.059959	-0.05982	0.054497	0.077522	0.080742	0.063957
-47.896	-0.01443	0.03331	0.015472	-0.03835	0.060196	-0.05208	0.054733	0.077759	0.080673	0.064194
-47.796	-0.02006	0.038933	0.021095	-0.04397	0.065819	-0.04646	0.048637	0.083382	0.079094	0.069817
-47.696	-0.02006	0.038628	0.021095	-0.04397	0.06582	-0.05427	0.060357	0.083382	0.086297	0.069818
-47.596	-0.01615	0.035332	0.025002	-0.04006	0.069725	-0.05036	0.064262	0.087288	0.090508	0.085442
-47.496	-0.01615	0.042534	0.032814	-0.04006	0.069725	-0.05036	0.052544	0.087288	0.090508	0.084984
-47.396	-0.02248	0.037287	0.026956	-0.04592	0.063866	-0.05622	0.046684	0.08143	0.084648	0.068321
-47.296	-0.03373	0.044792	0.019142	-0.04592	0.063866	-0.05622	0.058403	0.081429	0.084648	0.079125
-47.196	-0.03373	0.044487	0.019142	-0.05764	0.063866	-0.05622	0.046211	0.081123	0.08419	0.067864
-47.096	-0.03373	0.03698	0.00712	-0.04623	0.063866	-0.05622	0.047157	0.073921	0.072929	0.067864
-46.996	-0.03358	0.037132	0.011482	-0.0653	0.056206	-0.05607	0.046837	0.081276	0.073082	0.075829
-46.896	-0.02982	0.040885	0.00352	-0.06155	0.059959	-0.05231	0.062309	0.077521	0.069023	0.07177
-46.796	-0.04116	0.041267	0.015617	-0.06116	0.060342	-0.05224	0.062219	0.077904	0.069406	0.072152
-46.696	-0.04575	0.044792	0.018669	-0.05764	0.063866	-0.05592	0.054497	0.081429	0.072929	0.083489
-46.596	-0.05296	0.044792	0.00742	-0.05733	0.063866	-0.04841	0.054497	0.081429	0.072929	0.083489
-46.496	-0.04575	0.044792	0.015236	-0.04983	0.063866	-0.04841	0.042778	0.081429	0.072929	0.083489
-46.396	-0.05272	0.045029	0.015472	-0.0574	0.064102	-0.04817	0.054733	0.081665	0.073166	0.083725
-46.296	-0.03155	0.05088	0.021324	-0.05155	0.077295	-0.04232	0.060282	0.087517	0.067301	0.081461
-46.196	-0.03403	0.056511	0.026955	-0.03841	0.071678	-0.04841	0.066216	0.093147	0.072929	0.079582
-46.096	-0.04139	0.056664	0.027107	-0.04577	0.071831	-0.04826	0.066368	0.0933	0.072624	0.079735
-45.996	-0.03764	0.060416	0.03086	-0.04983	0.075584	-0.04403	0.070122	0.097052	0.065117	0.091301
-45.896	-0.03764	0.060417	0.030861	-0.04983	0.076057	-0.03278	0.062309	0.097054	0.076836	0.090843
-45.796	-0.04529	0.052759	0.023202	-0.04967	0.079174	-0.04044	0.062465	0.089395	0.068874	0.071926
-45.696	-0.03764	0.060417	0.030861	-0.04202	0.075583	-0.03278	0.070121	0.108772	0.069022	0.079581
-45.596	-0.04154	0.056511	0.026955	-0.05373	0.063866	-0.03669	0.065743	0.104866	0.065117	0.075676
-45.496	-0.04154	0.056511	0.026955	-0.05373	0.063866	-0.03669	0.054497	0.105171	0.065117	0.075676
-45.396	-0.0374	0.060652	0.031096	-0.04959	0.068008	-0.03255	0.058334	0.116515	0.068802	0.079819
-45.296	-0.03568	0.061899	0.032342	-0.04787	0.069727	-0.03083	0.052546	0.110727	0.05926	0.081538
-45.196	-0.03178	0.054558	0.025002	-0.04397	0.07363	-0.02692	0.056449	0.114632	0.051139	0.08544
-45.096	-0.03568	0.050652	0.02079	-0.04787	0.06942	-0.03083	0.052071	0.099007	0.040031	0.081535
-44.996	-0.03178	0.046744	0.017188	-0.04397	0.073631	-0.02692	0.05645	0.102439	0.051445	0.085136
-44.896	-0.03178	0.046745	0.017189	-0.05569	0.073631	-0.02692	0.05645	0.091194	0.051445	0.077629
-44.796	-0.03568	0.04284	0.013284	-0.04787	0.069254	-0.0313	0.052546	0.087289	0.039729	0.073725
-44.696	-0.03178	0.046745	0.017189	-0.05569	0.061913	-0.03864	0.05645	0.091194	0.043633	0.077629
-44.596	-0.03178	0.046745	0.017189	-0.05569	0.061913	-0.03864	0.05645	0.090889	0.043633	0.077629
-44.496	-0.03178	0.046745	0.017189	-0.05569	0.061607	-0.03864	0.05645	0.083382	0.043327	0.077629
-44.396	-0.03154	0.046982	0.016953	-0.05545	0.066361	-0.03841	0.044495	0.095337	0.036057	0.077866
-44.296	-0.02959	0.048928	0.019372	-0.0535	0.075511	-0.03599	0.034892	0.097284	0.038005	0.079356
-44.196	-0.0242	0.054321	0.024765	-0.04811	0.073393	-0.02716	0.032774	0.102676	0.043394	0.073485
-44.096	-0.02982	0.048698	0.019142	-0.05373	0.067299	-0.03278	0.038872	0.097054	0.037315	0.067864
-43.996	-0.02982	0.048698	0.019142	-0.05373	0.056053	-0.03278	0.027153	0.096581	0.026054	0.067864
-43.896	-0.02967	0.048546	0.00758	-0.05358	0.056206	-0.03263	0.027306	0.08596	0.026665	0.068016
-43.796	-0.02568	0.045028	0.011565	-0.04959	0.060196	-0.02083	0.031296	0.100722	0.041916	0.072007
-43.696	-0.0203	0.050415	0.028671	-0.05202	0.066054	-0.01544	0.048399	0.102676	0.047301	0.077391
-43.596	-0.02568	0.045029	0.02298	-0.0574	0.071915	-0.02083	0.043015	0.097763	0.029739	0.083725
-43.496	-0.02006	0.058462	0.021094	-0.05178	0.077538	-0.02302	0.048637	0.114157	0.03582	0.089348
-43.396	-0.02006	0.057991	0.021095	-0.05178	0.077538	-0.02302	0.048637	0.102913	0.03582	0.089348
-43.296	-0.02592	0.040886	0.015236	-0.04983	0.071678	-0.02888	0.042778	0.097054	0.029961	0.083489
-43.196	-0.02576	0.041039	0.015389	-0.05748	0.071834	-0.02091	0.042461	0.097206	0.029811	0.083644
-43.096	-0.01662	0.06237	0.013283	-0.04787	0.081444	-0.0113	0.029579	0.106819	0.031914	0.092949
-42.996	-0.02764	0.062599	0.02523	-0.03983	0.081673	-0.01107	0.040581	0.107048	0.032143	0.085671
-42.896	-0.02201	0.068228	0.030859	-0.0342	0.087303	-0.00544	0.034966	0.112372	0.037773	0.091301
-42.796	-0.0142	0.06823	0.030861	-0.0342	0.087303	-0.00544	0.034966	0.104866	0.045128	0.091606
-42.696	-0.0142	0.06823	0.030861	-0.0342	0.087304	-0.00544	0.034967	0.104866	0.034326	0.09881
-42.596	-0.01029	0.072136	0.034767	-0.0303	0.091209	-0.00153	0.038872	0.10096	0.049034	0.095207
-42.496	-0.00639	0.076041	0.026954	-0.02639	0.095116	0.0019	0.054497	0.104865	0.053398	0.099114
-42.396	-0.01405	0.068385	0.019602	-0.04186	0.075737	-0.00529	0.046837	0.105021	0.03402	0.091454
-42.296	-0.01029	0.07183	0.03086	-0.03811	0.09121	-0.00153	0.038567	0.108771	0.049492	0.102562
-42.196	-0.00639	0.06823	0.034767	-0.0342	0.083397	0.00237	0.034966	0.112679	0.053398	0.095207
-42.096	-0.0135	0.068459	0.034691	-0.03397	0.083626	0.0026	0.035194	0.112434	0.053627	0.087624
-41.996	0.011192	0.074087	0.044531	-0.02834	0.089256	0.00823	0.040825	0.106817	0.059258	0.093254
-41.896	0.010719	0.085808	0.044533	-0.02834	0.089256	0.00823	0.040825	0.106819	0.06707	0.093712
-41.796	-0.000526	0.09362	0.044533	-0.02834	0.089256	0.00823	0.040825	0.106819	0.06707	0.104515
-41.696	-5.33e-05	0.09362	0.044533	-0.02834	0.088783	0.00823	0.040825	0.107292	0.058952	0.101067
-41.596	0.022675	0.093857	0.052582	-0.02811	0.078247	0.016281	0.041061	0.118774	0.059494	0.101303
-41.496	0.017525	0.099005	0.058203	-0.02248	0.106834	0.014092	0.046684	0.124396	0.065117	0.106926
-41.396	0.028297	0.087761	0.058205	-0.02248	0.106361	0.021904	0.058403	0.124397	0.065117	0.106926
-41.296	0.00533	0.087761	0.058205	-0.0342	0.095116	0.021904	0.05793	0.123924	0.065117	0.106926
-41.196	0.00557	0.08799	0.058434	-0.02225	0.095348	0.022133	0.04739	0.112907	0.065349	0.107158
-41.096	0.028923	0.099632	0.070076	-0.01061	0.114326	0.033775	0.069801	0.12455	0.069176	0.11834
-40.996	0.026512	0.109246	0.067971	-0.01272	0.100975	0.03167	0.05645	0.122445	0.074883	0.104973
-40.896	0.018852	0.109093	0.067818	-0.01287	0.100822	0.031517	0.056297	0.122292	0.07473	0.10482
-40.796	0.015099	0.105339	0.064064	-0.01662	0.108787	0.039482	0.052544	0.118538	0.070518	0.112785
-40.696	0.026892	0.10511	0.063835	-0.01733	0.108557	0.039253	0.040594	0.118309	0.059485	0.112555
-40.596	0.028534	0.099243	0.057968	-0.03397	0.102692	0.033386	0.034729	0.112137	0.06488	0.106689
-40.496	0.023148	0.093385	0.05211	-0.02077	0.097305	0.028	0.029343	0.099245	0.051682	0.100998
-40.396	0.028763	0.087752	0.046477	-0.02592	0.102921	0.033615	0.034958	0.105162	0.057297	0.099411
-40.296	0.028769	0.087759	0.046484	-0.01467	0.1034	0.033316	0.034964	0.12409	0.057303	0.106619
-40.196	0.036739	0.095726	0.046639	-0.01452	0.114329	0.025963	0.035121	0.116737	0.05746	0.107081
-40.096	0.046349	0.105339	0.056252	-0.00491	0.112694	0.035881	0.044731	0.12635	0.074883	0.108879
-39.996	0.046349	0.105034	0.056252	-0.00491	0.112389	0.043083	0.044731	0.12635	0.074883	0.108879
-39.896	0.046349	0.097527	0.055946	-0.00491	0.105186	0.035576	0.044731	0.12635	0.074425	0.116692
-39.796	0.040184	0.091667	0.042885	-0.01077	0.106834	0.029717	0.038872	0.120491	0.057304	0.111137
-39.696	0.032677	0.091667	0.050087	-0.01077	0.118248	0.029717	0.038872	0.120018	0.057304	0.118645
-39.596	0.044624	0.091896	0.042809	-0.01054	0.11097	0.029945	0.039101	0.109001	0.057991	0.130287
-39.496	0.046349	0.09362	0.044532	-0.00928	0.112694	0.03167	0.040825	0.110252	0.070976	0.124504
-39.396	0.046349	0.09362	0.044533	-0.00881	0.112694	0.03167	0.040825	0.09948	0.070519	0.124504
-39.296	0.046587	0.093857	0.044769	-0.00857	0.120745	0.031908	0.041063	0.110962	0.059496	0.136461
-39.196	0.052208	0.111198	0.050392	-0.00295	0.126366	0.037834	0.046684	0.124397	0.076836	0.142082
-39.096	0.051735	0.111198	0.050392	-0.00295	0.126366	0.045036	0.046684	0.124397	0.065117	0.142082
-38.996	0.052681	0.11463	0.066321	0.000954	0.129799	0.04174	0.050591	0.140021	0.069023	0.145988
-38.896	0.059547	0.099481	0.057901	-0.00295	0.114647	0.045342	0.046684	0.136117	0.065117	0.142082
-38.796	0.05236	0.103537	0.05445	0.00111	0.130424	0.037682	0.050743	0.139701	0.069633	0.146141
-38.696	0.056113	0.106987	0.05851	0.00455	0.134177	0.053154	0.054496	0.13221	0.084647	0.138175
-38.596	0.052208	0.103386	0.07383	0.000954	0.130272	0.049248	0.050591	0.128304	0.080742	0.13427
-38.496	0.051971	0.103149	0.073593	0.000717	0.130035	0.049011	0.050354	0.13588	0.092224	0.134033
-38.396	0.046578	0.097757	0.067896	-0.00468	0.124641	0.043617	0.04496	0.130487	0.075111	0.128639
-38.296	0.052138	0.103621	0.066252	0.012907	0.130507	0.049177	0.050825	0.136046	0.080519	0.134504
-38.196	0.044395	0.115105	0.066017	0.000954	0.129967	0.041435	0.062309	0.128304	0.069023	0.13427
-38.096	0.044395	0.115105	0.066017	0.012672	0.122459	0.049248	0.062309	0.128304	0.068565	0.122856
-37.996	0.055641	0.115105	0.066017	0.012672	0.122459	0.048775	0.062309	0.128304	0.057304	0.142082
-37.896	0.044395	0.103386	0.066017	0.012199	0.122459	0.037529	0.062309	0.140022	0.057304	0.141777
-37.796	0.044396	0.103386	0.066017	0.00143	0.122459	0.037529	0.062309	0.128304	0.056999	0.13427
-37.696	0.044548	0.115257	0.06617	0.012825	0.122612	0.037682	0.062462	0.140175	0.050438	0.134422
-37.596	0.044395	0.115105	0.066017	0.012199	0.122459	0.037529	0.062309	0.139549	0.069023	0.13427
-37.496	0.044395	0.103386	0.066017	0.012672	0.122459	0.037529	0.050591	0.128304	0.080742	0.13427
-37.396	0.04409	0.103386	0.066017	0.012672	0.121986	0.037529	0.062309	0.128304	0.080742	0.13427
-37.296	0.036581	0.103691	0.066017	0.012671	0.110739	0.037054	0.062002	0.127998	0.081198	0.122549
-37.196	0.031029	0.105339	0.059685	0.00681	0.104881	0.019951	0.036919	0.114937	0.086601	0.116692
-37.096	0.038467	0.105576	0.048676	0.00674	0.105118	0.020187	0.037155	0.122681	0.086838	0.116928
-36.996	0.036346	0.11096	0.05406	0.00462	0.110504	0.025574	0.053787	0.128065	0.080505	0.122314
-36.896	0.026817	0.093623	0.044536	-0.00538	0.100975	0.016045	0.033485	0.129954	0.070976	0.112785
-36.796	0.027054	0.093857	0.044769	-0.01639	0.101212	0.015976	0.044968	0.122986	0.071213	0.112564
-36.696	0.026971	0.093773	0.044685	-0.01647	0.101129	0.020409	0.044412	0.130409	0.07113	0.10122
-36.596	0.030251	0.097527	0.056252	-0.01225	0.104881	0.019951	0.036919	0.141975	0.074883	0.104973
-36.496	0.019005	0.097527	0.055946	0.00681	0.104881	0.019951	0.036919	0.14167	0.074883	0.104973
-36.396	0.019005	0.097221	0.060158	0.00634	0.104576	0.019646	0.036919	0.134163	0.075188	0.104973
-36.296	0.013145	0.083855	0.053825	0.000954	0.091209	0.00628	0.031059	0.128304	0.076836	0.099113
-36.196	0.0008	0.083702	0.042427	0.000327	0.091056	0.00613	0.030906	0.128151	0.076682	0.09896
-36.096	-0.00233	0.080101	0.038826	-0.01452	0.094795	0.00253	0.027306	0.12455	0.073082	0.107079
-35.996	-0.01014	0.084006	0.042731	-0.01061	0.087456	0.00643	0.031212	0.128455	0.076988	0.099266
-35.896	0.00533	0.08776	0.046485	-0.00686	0.091209	0.00971	0.034966	0.132209	0.080742	0.114738
-35.796	-0.00639	0.087761	0.046486	-0.00686	0.091208	-0.00153	0.034964	0.143929	0.080741	0.102713
-35.696	0.00143	0.083382	0.04258	-0.01077	0.087303	-0.00574	0.031059	0.140022	0.076531	0.091301
-35.596	0.00143	0.079948	0.04258	-0.00326	0.079491	-0.01325	0.031059	0.128304	0.069328	0.103325
-35.496	-0.01013	0.080414	0.043045	-0.0103	0.079956	-0.01279	0.031525	0.140488	0.077301	0.110992
-35.396	-0.00639	0.091664	0.054295	0.000954	0.090736	-0.00153	0.042778	0.151265	0.088249	0.114738
-35.296	-0.00662	0.083618	0.054062	0.000716	0.079253	-0.00177	0.050352	0.139786	0.092223	0.1145
-35.196	-0.000288	0.078232	0.048676	-0.00467	0.07387	0.00456	0.037157	0.134872	0.086382	0.109117
-35.096	0.00564	0.083855	0.054298	0.000481	0.079491	0.00971	0.042778	0.151268	0.080742	0.114738
-34.996	-0.00474	0.077997	0.048441	-0.01662	0.073326	-0.00739	0.036919	0.134165	0.074883	0.108879
-34.896	-0.01225	0.077995	0.047966	-0.01662	0.054405	-0.00739	0.036919	0.134163	0.074883	0.108879
-34.796	-0.000374	0.078148	0.037346	-0.01647	0.073478	-0.00724	0.037071	0.134315	0.075035	0.109031
-34.696	-0.00233	0.076195	0.046639	-0.01843	0.064018	-0.00919	0.035118	0.132362	0.073082	0.107079
-34.596	-0.01443	0.076279	0.046722	-0.01865	0.064102	-0.00941	0.035202	0.120728	0.084885	0.107162
-34.496	-0.00842	0.089941	0.059912	-0.0203	0.069954	-0.01107	0.041054	0.138296	0.090736	0.113014
-34.396	-0.02201	0.087759	0.046484	-0.00295	0.075584	-0.00544	0.046684	0.143927	0.096367	0.118645
-34.296	-0.02201	0.087761	0.046959	-0.00343	0.075583	-0.00544	0.046683	0.13221	0.096365	0.118185
-34.196	-0.02787	0.089714	0.052345	-0.02053	0.069251	0.00042	0.040824	0.12635	0.078788	0.101065
-34.096	-0.03154	0.086044	0.048203	-0.0242	0.042618	-0.00325	0.025436	0.134399	0.075119	0.097397
-33.996	-0.02639	0.083853	0.05039	-0.01858	0.048241	0.00237	0.031059	0.140021	0.080742	0.10302
-33.896	-0.03716	0.091667	0.050392	-0.01888	0.059959	0.0019	0.031059	0.140022	0.092003	0.10302
-33.796	-0.02592	0.083855	0.050392	-0.02639	0.048241	-0.00935	0.031059	0.139717	0.0812	0.10302
-33.696	-0.02592	0.083855	0.04258	-0.02639	0.048714	-0.00935	0.031059	0.13221	0.092003	0.10302
-33.596	-0.02592	0.083855	0.04258	-0.02639	0.059959	-0.00935	0.030754	0.13221	0.080742	0.091301
-33.496	-0.03553	0.074245	0.03297	-0.036	0.050346	-0.01926	0.013634	0.1226	0.071129	0.081688
-33.396	-0.03178	0.077994	0.036719	-0.03225	0.053627	-0.01521	0.017387	0.126349	0.082695	0.085442
-33.296	-0.03178	0.077995	0.03672	-0.03225	0.042381	-0.01521	0.017387	0.12635	0.082695	0.077629
-33.196	-0.03178	0.078468	0.03672	-0.03225	0.04238	-0.01521	0.017386	0.114632	0.082388	0.077627
-33.096	-0.03741	0.083611	0.03109	-0.03835	0.036751	-0.02084	0.011757	0.109001	0.080971	0.071999
-32.996	-0.03568	0.074089	0.032814	-0.04787	0.03817	-0.00739	0.013481	0.110725	0.082695	0.073723
-32.896	-0.03545	0.06308	0.021332	-0.04764	0.031204	-0.00763	0.013718	0.111267	0.082932	0.073959
-32.796	-0.02982	0.079948	0.038368	-0.04202	0.044029	-0.01325	0.011833	0.124092	0.088554	0.087395
-32.696	-0.02967	0.09182	0.031014	-0.04186	0.036981	-0.02482	0.019494	0.108925	0.088708	0.079431
-32.596	-0.02639	0.083855	0.034767	-0.03811	0.048241	-0.00935	0.023247	0.112679	0.092461	0.083794
-32.496	-0.05083	0.077997	0.02891	-0.04397	0.042381	-0.01521	0.017387	0.106821	0.094719	0.085136
-32.396	-0.03178	0.077995	0.028908	-0.04397	0.042381	-0.01521	0.017387	0.106819	0.102226	0.077629
-32.296	-0.03162	0.078148	0.02906	-0.03631	0.042534	-0.01505	0.00582	0.107277	0.102379	0.077782
-32.196	-0.03959	0.077995	0.028908	-0.04397	0.042076	-0.01521	0.00567	0.114632	0.101921	0.077629
-32.096	-0.03178	0.077522	0.028908	-0.04397	0.034569	-0.01521	0.00567	0.102913	0.094414	0.08889
-31.996	-0.03178	0.066277	0.017189	-0.04397	0.026756	-0.01521	0.00567	0.102913	0.105675	0.06591
-31.896	-0.03959	0.06675	0.028908	-0.04444	0.027062	-0.01521	0.00567	0.102913	0.094414	0.06591
-31.796	-0.03811	0.072138	0.022577	-0.06154	0.036219	-0.02106	-0.008	0.097055	0.088556	0.060053
-31.696	-0.04865	0.071892	0.011559	-0.0496	0.02894	-0.02084	-0.00777	0.097282	0.08848	0.060282
-31.596	-0.03178	0.066277	0.017189	-0.05616	0.034569	-0.00739	-0.00214	0.102608	0.086601	0.077629
-31.496	-0.03178	0.066277	0.017189	-0.05569	0.026756	-0.00787	-0.00167	0.095406	0.086601	0.077629
-31.396	-0.03225	0.066277	0.017189	-0.05569	0.026756	-0.01911	0.00957	0.102913	0.086601	0.077629
-31.296	-0.0435	0.066277	0.025002	-0.05569	0.034569	-0.01911	0.00957	0.102913	0.094414	0.077629
-31.196	-0.0435	0.065971	0.024696	-0.05569	0.034096	-0.01864	-0.00214	0.102913	0.094414	0.077324
-31.096	-0.04334	0.069862	0.017342	-0.05553	0.023003	-0.00724	0.010033	0.10276	0.094566	0.081688
-30.996	-0.03154	0.058701	0.017426	-0.05545	0.023087	-0.00716	0.017624	0.095337	0.09465	0.070053
-30.896	-0.02592	0.064322	0.034765	-0.04983	0.028709	-0.00153	0.023247	0.100958	0.111992	0.075676
-30.796	-0.02592	0.064323	0.034767	-0.04983	0.028709	-0.00201	0.023247	0.10096	0.111992	0.075676
-30.696	-0.02592	0.064323	0.034767	-0.05013	0.040121	-0.01325	0.02294	0.089241	0.11199	0.075979
-30.596	-0.03193	0.057838	0.028755	-0.06365	0.026909	-0.01926	0.00942	0.083229	0.10598	0.077477
-30.496	-0.02787	0.043313	0.025003	-0.06741	0.030357	-0.01083	0.00567	0.079477	0.102226	0.073723
-30.396	-0.02772	0.05471	0.025154	-0.06725	0.030342	9.92e-05	0.013634	0.072121	0.101921	0.07357
-30.296	-0.01225	0.058463	0.028907	-0.0635	0.022849	-0.00739	0.00957	0.083381	0.094413	0.069816
-30.196	-0.02396	0.058464	0.028435	-0.0635	0.02285	-0.00739	0.00957	0.083382	0.094414	0.069817
-30.096	-0.02381	0.046898	0.017342	-0.06382	0.023476	-0.00724	0.00973	0.083534	0.094566	0.069969
-29.996	-0.02592	0.044793	0.015237	-0.07717	0.032143	-0.00935	0.00762	0.081429	0.092461	0.067864
-29.896	-0.02569	0.05674	0.015465	-0.07694	0.032539	-0.00942	0.00738	0.081657	0.09269	0.056374
-29.796	-0.00834	0.050177	0.021094	-0.07162	0.030661	-0.011	0.00176	0.087286	0.098318	0.062002
-29.696	-0.00864	0.050652	0.032814	-0.07912	0.030663	0.00402	0.00176	0.087288	0.09832	0.062004
-29.596	-0.01615	0.050652	0.032509	-0.07912	0.03019	-0.00349	-0.00996	0.087288	0.098778	0.062004
-29.496	-0.02053	0.046441	0.028436	-0.08303	0.015038	0.00433	-0.01386	0.083383	0.105675	0.058098
-29.396	-0.03764	0.033075	0.011331	-0.08889	0.00918	-0.00201	-0.01925	0.077219	0.089012	0.052544
-29.296	-0.0374	0.03331	0.011566	-0.08865	0.016756	-0.01301	-0.00824	0.069946	0.100511	0.060289
-29.196	-0.03178	0.038933	0.028908	-0.0835	0.010826	-0.0077	-0.01386	0.075569	0.106133	0.057793
-29.096	-0.03178	0.03846	0.02813	-0.08694	0.00332	-0.01521	-0.01386	0.075569	0.106133	0.050285
-28.996	-0.03178	0.027214	0.00938	-0.08694	0.00332	-0.01568	-0.01386	0.075569	0.105675	0.050285
-28.896	-0.03178	0.026909	0.00938	-0.07522	0.015038	-0.01521	-0.01386	0.075096	0.094414	0.050285
-28.796	-0.02396	0.019402	0.017189	-0.07522	0.014565	-0.02692	-0.01386	0.06385	0.094414	0.058098
-28.696	-0.02396	0.019402	0.016716	-0.07552	0.00332	-0.02723	-0.01417	0.071663	0.102228	0.049829
-28.596	-0.00686	0.025261	0.023048	-0.07717	0.00887	-0.02935	-0.01629	0.077522	0.108086	0.044426
-28.496	-0.02998	0.013225	0.011486	-0.08874	-0.0102	-0.05216	-0.0391	0.065655	0.09652	0.03286
-28.396	-0.03373	0.00573	0.015235	-0.08498	0.00137	-0.04841	-0.03535	0.061896	0.100273	0.036614
-28.296	-0.0374	0.00206	0.019379	-0.08865	-0.00277	-0.05238	-0.03901	0.058228	0.096606	0.032947
-28.196	-0.01662	0.011589	0.028603	-0.0796	-0.00449	-0.05036	-0.02996	0.079475	0.117851	0.042473
-28.096	-0.02787	0.011284	0.032814	-0.09084	0.00692	-0.05036	-0.02949	0.079475	0.117851	0.042473
-27.996	-0.02427	-0.000129	0.028436	-0.09475	-0.00449	-0.05474	-0.03339	0.07557	0.113945	0.038567
-27.896	-0.03178	-0.00013	0.028908	-0.08303	-0.00449	-0.06599	-0.04511	0.075569	0.113945	0.038109
-27.796	-0.03225	-0.00013	0.028603	-0.09506	-0.00449	-0.05427	-0.03339	0.06385	0.113944	0.026847
-27.696	-0.03529	0.00369	0.024918	-0.09483	0.00324	-0.05826	-0.04863	0.072052	0.110126	0.023028
-27.596	-0.02599	0.00205	0.023277	-0.09647	0.00159	-0.0602	-0.03933	0.069466	0.112221	0.032936
-27.496	-0.03373	0.00152	0.034767	-0.0967	0.00137	-0.06794	-0.04707	0.06971	0.123711	0.032707
-27.396	-0.02233	-0.00193	0.046332	-0.09312	0.00512	-0.05607	-0.04301	0.073294	0.116051	0.036766
-27.296	-0.02982	0.00135	0.042107	-0.10061	0.000893	-0.05279	-0.03973	0.065804	0.131065	0.040062
-27.196	-0.02967	-0.00974	0.031014	-0.10046	-0.0102	-0.07169	-0.05082	0.07737	0.119957	0.028648
-27.096	-0.02989	-0.00966	0.042343	-0.09287	-0.00278	-0.0641	-0.05104	0.069946	0.127853	0.021225
-26.996	-0.03178	0.00721	0.036719	-0.09475	-0.0084	-0.0738	-0.05293	0.082907	0.132683	0.026848
-26.896	-0.0321	-0.00388	0.036873	-0.0946	-0.00855	-0.07412	-0.05325	0.07151	0.114098	0.027
-26.796	-0.04397	-0.00434	0.044229	-0.09475	-0.01621	-0.0777	-0.06464	0.063852	0.113946	0.026849
-26.696	-0.04303	-0.01138	0.037186	-0.09428	-0.01622	-0.07755	-0.05246	0.075562	0.11362	0.038578
-26.596	-0.03193	2.29e-05	0.059837	-0.08288	-0.01606	-0.0624	-0.04136	0.075722	0.098473	0.038719
-26.496	-0.03545	0.00401	0.052581	-0.07889	-0.01237	-0.06966	-0.03754	0.087218	0.109818	0.042404
-26.396	-0.02639	0.013539	0.069615	-0.06983	-0.01035	-0.06013	-0.03925	0.089238	0.099968	0.044426
-26.296	-0.03521	0.015961	0.056244	-0.07475	-0.00402	-0.05818	-0.04495	0.083374	0.094884	0.039037
-26.196	-0.01826	0.032753	0.073982	-0.05749	0.013238	-0.05216	-0.02395	0.089394	0.112146	0.055841
-26.096	-0.02248	0.025261	0.077736	-0.05404	0.02433	-0.04871	-0.03144	0.092674	0.11544	0.048332
-25.996	-0.03178	0.015193	0.079387	-0.07131	0.00332	-0.06599	-0.04168	0.08308	0.094414	0.050285
-25.896	-0.02763	0.023543	0.083358	-0.06717	0.018875	-0.0506	-0.04128	0.079711	0.098251	0.054123
-25.796	-0.02967	0.021035	0.069772	-0.0692	0.00886	-0.06418	-0.05129	0.077676	0.088252	0.044581
-25.696	-0.02592	0.025261	0.077736	-0.06593	0.00871	-0.06794	-0.05909	0.080956	0.092461	0.047875
-25.596	-0.02607	0.025414	0.085228	-0.07702	0.00903	-0.06075	-0.06644	0.069862	0.092613	0.044579
-25.496	-0.03006	0.029097	0.077498	-0.06552	0.00551	-0.0638	-0.05121	0.081359	0.096146	0.040756
-25.396	-0.03178	0.038457	0.075475	-0.05225	0.014565	-0.05474	-0.05293	0.083379	0.094109	0.050285
-25.296	-0.03155	0.027443	0.079918	-0.06374	0.00324	-0.06606	-0.04566	0.083138	0.086037	0.057869
-25.196	-0.03193	0.027367	0.079369	-0.07537	0.00347	-0.07412	-0.06449	0.083534	0.067223	0.046532
-25.096	-0.0321	0.027062	0.087349	-0.06382	0.003	-0.07755	-0.06496	0.07151	0.075035	0.046532
-24.996	-0.03983	0.035262	0.083831	-0.07138	-0.00426	-0.06232	-0.06081	0.079238	0.078568	0.050217
-24.896	-0.04575	0.040411	0.096792	-0.06202	0.012306	-0.06824	-0.06269	0.073614	0.072929	0.059593
-24.796	-0.04116	0.037361	0.097649	-0.06585	0.00565	-0.07537	-0.06231	0.073692	0.072519	0.04841
-24.696	-0.03646	0.054085	0.102821	-0.0674	0.010827	-0.06989	-0.0573	0.079002	0.059259	0.054193
-24.596	-0.05107	0.054794	0.098984	-0.05576	0.00699	-0.06622	-0.06441	0.071899	0.074814	0.057877
-24.496	-0.03592	0.050584	0.102586	-0.06764	-0.000824	-0.08138	-0.06862	0.07924	0.062943	0.054428
-24.396	-0.0474	0.054558	0.083595	-0.06741	-0.01231	-0.08161	-0.06902	0.067452	0.051445	0.053886
-24.296	-0.04771	0.054085	0.083122	-0.06788	-0.000893	-0.08192	-0.08027	0.071663	0.0588	0.053734
-24.196	-0.04382	0.050499	0.08297	-0.07146	-0.000435	-0.07755	-0.0687	0.079155	0.05941	0.042168
-24.096	-0.04772	0.034706	0.063911	-0.07897	-0.000908	-0.07755	-0.07668	0.067604	0.070824	0.04232
-23.996	-0.04919	0.029633	0.062104	-0.06937	-0.0141	-0.07919	-0.08957	0.069703	0.060883	0.033173
-23.896	-0.03811	0.032765	0.062108	-0.06185	0.00137	-0.06794	-0.0666	0.077214	0.060753	0.055351
-23.796	-0.04209	0.029396	0.070152	-0.07303	-0.00278	-0.06428	-0.07058	0.065559	0.045511	0.04075
-23.696	-0.05491	0.046578	0.076088	-0.06757	-0.00809	-0.06959	-0.06481	0.059944	0.055199	0.046227
-23.596	-0.05302	0.037216	0.08548	-0.07693	-0.00652	-0.0677	-0.07417	0.06604	0.05333	0.048569
-23.496	-0.04131	0.048454	0.077965	-0.06522	-0.01403	-0.0563	-0.06246	0.065559	0.045357	0.048561
-23.396	-0.03568	0.042837	0.095144	-0.04787	-0.000282	-0.05834	-0.04919	0.067587	0.05175	0.053703
-23.296	-0.02763	0.050414	0.103362	-0.03983	0.00699	-0.05403	-0.05299	0.063781	0.059036	0.050216
-23.196	-0.02569	0.052528	0.104836	-0.03788	0.00941	-0.05239	-0.04684	0.057747	0.049416	0.044198
-23.096	-0.01257	0.046898	0.103279	-0.02476	0.010979	-0.05849	-0.04543	0.060097	0.043327	0.046074
-22.996	-0.02553	0.052994	0.101563	-0.02991	0.00128	-0.06021	-0.0587	0.058076	0.037857	0.032791
-22.896	-0.01202	0.066028	0.114765	-0.0167	0.00355	-0.05825	-0.04536	0.063602	0.043404	0.046608
-22.796	-0.01005	0.068161	0.120468	-0.011	0.017228	-0.05646	-0.04292	0.053543	0.045518	0.04857
-22.696	0.00307	0.065804	0.122658	-0.0171	0.030188	-0.05067	-0.02979	0.052132	0.043631	0.053733
-22.596	-0.00881	0.058159	0.13047	-0.02474	0.026451	-0.05427	-0.04168	0.056038	0.039269	0.050285
-22.496	-0.00834	0.061897	0.130165	-0.02053	0.018166	-0.04302	-0.04151	0.056038	0.028465	0.04998
-22.396	-0.00834	0.050652	0.129997	-0.021	0.00723	-0.05457	-0.03777	0.056038	0.039269	0.042473
-22.296	-0.00881	0.049873	0.118446	-0.02474	0.00645	-0.05083	-0.0498	0.056038	0.03582	0.049828
-22.196	-0.0124	0.042519	0.122337	-0.02085	-0.000907	-0.05489	-0.06106	0.067436	0.047235	0.03872
-22.096	-0.01615	0.042534	0.11454	-0.01693	-0.00918	-0.07037	-0.05761	0.059944	0.039726	0.042168
-21.996	-0.01029	0.028696	0.108515	-0.03077	-0.02676	-0.08825	-0.07471	0.054087	0.033562	0.04052
-21.896	0.00306	0.034872	0.114523	-0.02897	-0.03997	-0.08146	-0.06542	0.05979	0.031609	0.046074
-21.796	0.00135	0.03283	0.112816	-0.03866	-0.04215	-0.08364	-0.08981	0.050408	0.018471	0.032937
-21.696	0.00533	0.032295	0.112419	-0.05811	-0.05332	-0.08013	-0.09081	0.049706	0.029656	0.032707
-21.596	0.012672	0.020577	0.112587	-0.06232	-0.05363	-0.09216	-0.10206	0.046272	0.029961	0.044426
-21.496	0.000565	0.013306	0.104843	-0.08115	-0.04965	-0.09161	-0.09808	0.046509	0.041458	0.05217
-21.396	-0.02592	0.00886	0.101173	-0.08889	-0.04989	-0.09168	-0.10987	0.045967	0.037773	0.044426
-21.296	-0.02084	-0.00466	0.107185	-0.08335	-0.05933	-0.10537	-0.11184	0.032753	0.031761	0.04998
-21.196	-0.0438	-0.01232	0.106728	-0.09475	-0.05575	-0.11707	-0.11543	0.0326	0.023644	0.038567
-21.096	-0.04404	-0.0163	0.098976	-0.08671	-0.05895	-0.11701	-0.1155	0.044075	0.02433	0.04615
-20.996	-0.06139	-0.03349	0.096946	-0.0853	-0.05738	-0.12669	-0.10941	0.034706	0.025902	0.036461
-20.896	-0.05771	-0.02576	0.088912	-0.09287	-0.04965	-0.11896	-0.1059	0.046202	0.029251	0.032486
-20.796	-0.07647	-0.0295	0.081568	-0.08866	-0.0609	-0.13051	-0.10934	0.038217	0.00645	0.032633
-20.696	-0.06905	-0.03771	0.081169	-0.08906	-0.06113	-0.13842	-0.11004	0.03846	0.010736	0.032556
-20.596	-0.07677	-0.04184	0.077972	-0.08505	-0.06528	-0.13849	-0.12573	0.034317	0.014114	0.024826
-20.496	-0.0828	-0.06271	0.079444	-0.09139	-0.07536	-0.14857	-0.13082	0.024543	0.00449	0.030525
-20.396	-0.09435	-0.06317	0.068207	-0.11061	-0.09488	-0.16762	-0.13129	0.013001	0.00435	0.019272
-20.296	-0.09006	-0.08185	0.067499	-0.11397	-0.10575	-0.16381	-0.14277	0.012903	0.00457	0.027157
-20.196	-0.0828	-0.07459	0.055702	-0.10702	-0.09879	-0.1681	-0.14301	0.020332	0.00401	0.045816
-20.096	-0.08803	-0.06841	0.053436	-0.11975	-0.10028	-0.18083	-0.14824	0.00729	0.00255	0.033096
-19.996	-0.07467	-0.07084	0.028982	-0.11468	-0.1177	-0.17576	-0.13535	0.017355	0.00449	0.049873
-19.896	-0.06654	-0.08614	0.024924	-0.12951	-0.1105	-0.19106	-0.15019	0.028617	-0.00315	0.034599
-19.796	-0.06131	-0.09216	0.019072	-0.11287	-0.12761	-0.1891	-0.13324	0.02307	0.00676	0.028243
-19.696	-0.07123	-0.10162	0.012734	-0.13	-0.13349	-0.2028	-0.14269	0.036888	0.0084	0.019113
-19.596	-0.0867	-0.10614	-0.00632	-0.13748	-0.14175	-0.19153	-0.1391	0.048157	0.00871	0.014908
-19.496	-0.08646	-0.11701	-0.01453	-0.13772	-0.15293	-0.21021	-0.15028	0.040245	0.00848	0.00372
-19.396	-0.08678	-0.10952	-0.01798	-0.13773	-0.16075	-0.20302	-0.14261	0.048215	0.020203	0.011231
-19.296	-0.10677	-0.10981	-0.02999	-0.15022	-0.16543	-0.22224	-0.15106	0.036202	0.015983	-0.000802
-19.196	-0.12936	-0.12116	-0.02962	-0.1728	-0.18802	-0.22638	-0.15425	0.032364	0.00466	-0.000408
-19.096	-0.12803	-0.1081	-0.02828	-0.171	-0.17449	-0.22443	-0.14887	0.02697	0.018471	0.00138
-18.996	-0.1506	-0.12286	-0.04335	-0.18233	-0.19785	-0.23903	-0.15175	0.023149	0.014664	-0.00993
-18.896	-0.1549	-0.11545	-0.04361	-0.1746	-0.1981	-0.20864	-0.13277	0.03087	0.022377	-0.00253
-18.796	-0.16662	-0.12717	-0.05859	-0.17912	-0.20137	-0.21989	-0.13652	0.026352	0.018329	-0.01423
-18.696	-0.16818	-0.117	-0.0486	-0.18788	-0.19137	-0.2099	-0.12652	0.01712	0.020359	-0.0158
-18.596	-0.16506	-0.10607	-0.0378	-0.16927	-0.18028	-0.1988	-0.1159	0.016197	0.031609	-0.01267
-18.496	-0.18217	-0.12287	-0.05915	-0.18234	-0.18583	-0.20483	-0.12489	-0.00889	0.025566	-0.02995
-18.396	-0.18218	-0.11521	-0.05492	-0.17436	-0.16614	-0.2081	-0.11691	-0.01998	0.00653	-0.03354
-18.296	-0.17201	-0.10177	-0.04882	-0.15264	-0.15644	-0.1745	-0.09503	0.00518	0.023702	-0.02043
-18.196	-0.16036	-0.1131	-0.04843	-0.14474	-0.15557	-0.16333	-0.08338	-0.00645	0.00536	-0.03922
-18.096	-0.15271	-0.10513	-0.02969	-0.12553	-0.12512	-0.14755	-0.06418	-0.00647	0.023773	-0.03159
-17.996	-0.15257	-0.09779	-0.025	-0.11788	-0.11747	-0.14724	-0.05653	-0.01037	0.01223	-0.0319
-17.896	-0.14507	-0.0856	-0.0136	-0.10991	-0.1095	-0.12802	-0.03683	-0.01038	0.00864	-0.03564
-17.796	-0.14795	-0.08553	-0.0054	-0.10983	-0.10942	-0.12794	-0.03723	-0.02185	0.012471	-0.03932
-17.696	-0.1231	-0.07193	0.014923	-0.09623	-0.0841	-0.10623	-0.03518	-0.00842	0.014805	-0.03402
-17.596	-0.11155	-0.06037	0.00773	-0.08468	-0.07224	-0.08747	-0.03114	-0.00889	0.025566	-0.04166
-17.496	-0.10796	-0.04897	0.012267	-0.06842	-0.05286	-0.09091	-0.02707	-0.02358	0.010895	-0.03714
-17.396	-0.10757	-0.04858	0.035145	-0.04554	-0.04122	-0.07928	-0.01543	-0.001	0.021736	-0.02551
-17.296	-0.10709	-0.04887	0.035156	-0.04553	-0.04903	-0.07927	-0.01543	-0.02022	0.010361	-0.0255
-17.196	-0.09194	-0.05248	0.039055	-0.04163	-0.04513	-0.07537	-0.01153	-0.02787	0.00269	-0.0216
-17.096	-0.08803	-0.04826	0.042969	-0.03819	-0.04121	-0.07146	-0.00761	-0.03146	-0.0009	-0.01768
-16.996	-0.06655	-0.01928	0.052724	-0.03968	-0.03098	-0.0617	0.00996	-0.02171	0.020577	-0.00793
-16.896	-0.05498	0.0037	0.064297	-0.02811	-0.00816	-0.05013	0.02153	-0.01061	0.03215	0.00334
-16.796	-0.05482	-0.00365	0.064455	-0.02795	-0.000194	-0.04997	0.021687	-0.00998	0.032308	-0.00401
-16.696	-0.0453	0.00588	0.073982	-0.01843	0.00152	-0.04044	0.031211	-0.000755	0.041832	0.013328
-16.596	-0.04694	0.00424	0.071869	-0.02007	-0.000122	-0.04208	0.029572	-0.00209	0.040192	0.00418
-16.496	-0.03553	0.023457	0.072026	-0.00819	0.011284	-0.01896	0.040978	0.00884	0.05114	0.030907
-16.396	-0.03959	0.019403	0.068445	-0.00147	0.00723	-0.02302	0.036446	-0.00646	0.03582	0.026848
-16.296	-0.03935	0.019638	0.072113	-0.00467	0.00746	-0.0345	0.025438	0.00519	0.043566	0.038805
-16.196	-0.03342	0.025261	0.078041	0.000954	0.013084	-0.02888	0.031059	0.00361	0.041679	0.044426
-16.096	-0.02592	0.024788	0.085548	0.000648	0.00137	-0.02888	0.042473	0.010811	0.033867	0.044426
-15.996	-0.02622	0.013542	0.085548	-0.00655	0.00137	-0.02888	0.034966	0.00283	0.041679	0.05584
-15.896	-0.03132	0.00784	0.079843	-0.00475	-0.00404	-0.03458	0.029259	-0.01412	0.035973	0.042625
-15.796	-0.02006	0.011589	0.083595	-0.000999	0.00692	-0.03053	0.033012	-0.00256	0.039269	0.046379
-15.696	-0.02006	0.011589	0.083595	-0.00881	-0.000588	-0.02302	0.033012	-0.00256	0.020195	0.045921
-15.596	-0.02802	0.011437	0.071724	-0.00896	-0.01215	-0.02317	0.03286	-0.00271	0.0205	0.034508
-15.496	-0.02396	0.00768	0.067971	-0.01272	-0.0084	-0.02692	0.029106	-0.00646	0.02755	0.030754
-15.396	-0.02396	0.00768	0.06797	-0.01272	-0.01621	-0.02692	0.029106	-0.00694	0.016289	0.030754
-15.296	-0.02396	0.00768	0.06797	-0.01272	-0.01621	-0.02692	0.028633	-0.01771	0.024101	0.030754
-15.196	-0.02397	0.00768	0.06797	-0.01272	-0.01621	-0.02692	0.017386	-0.00646	0.0241	0.038565
-15.096	-0.02967	0.00167	0.062264	-0.01873	-0.02192	-0.03263	0.011681	-0.01264	0.018089	0.03286
-14.996	-0.02544	0.00963	0.066016	-0.02248	-0.01817	-0.02888	0.015434	-0.02014	0.014641	0.028801
-14.896	-0.0142	0.00964	0.058205	-0.02248	-0.01847	-0.02888	0.015434	-0.00842	0.021843	0.029259
-14.796	-0.0142	0.00964	0.058205	-0.01467	-0.02567	-0.02888	0.015129	-0.00842	0.014336	0.04052
-14.696	-0.02201	0.00916	0.058205	-0.01467	-0.01817	-0.02888	0.00762	-0.00842	0.014335	0.040519
-14.596	-0.01787	-0.00575	0.042816	-0.01834	-0.02184	-0.03255	0.00395	-0.01209	0.010666	0.036392
-14.496	-0.01202	9.74e-05	0.048666	-0.000771	-0.01598	-0.0267	0.0098	-0.00576	0.00825	0.038796
-14.396	-0.00639	0.00573	0.054297	0.00486	-0.01035	-0.02106	0.023247	0.011114	0.00307	0.044121
-14.296	-0.00639	0.00573	0.054771	0.00439	-0.01035	-0.02137	0.023247	0.011116	0.02169	0.036156
-14.196	-0.00639	0.00542	0.053825	-0.00639	-0.02207	-0.01685	0.023247	0.011116	0.00262	0.036614
-14.096	-0.00639	-0.00208	0.04258	0.00486	-0.00988	-0.00965	0.023247	0.011116	0.010887	0.036614
-13.996	-0.00661	-0.00231	0.034538	0.00416	-0.01058	-0.01739	0.023018	-0.000832	0.013649	0.036385
-13.896	-0.02006	-0.000128	0.02891	-0.01272	-0.01621	-0.02302	0.0091	-0.00646	0.00457	0.030754
-13.796	-0.01201	9.91e-05	0.029137	-0.02373	-0.01598	-0.01545	-0.00191	-0.00576	0.0048	0.030527
-13.696	-0.00639	0.00526	0.03524	-0.00733	-0.01035	-0.02106	0.00341	0.010643	0.010429	0.024895
-13.596	-0.00639	-0.00599	0.034767	-0.00639	-0.01817	-0.02059	0.00372	-0.000603	0.010429	0.024895
-13.496	-0.0142	-0.00599	0.034767	0.00486	-0.01035	-0.00935	0.00372	-0.000603	0.010429	0.032402
-13.396	-0.01395	-0.00622	0.026726	0.00463	-0.01058	-0.00957	0.00349	-0.000832	0.00239	0.024971
-13.296	-0.00663	-0.00576	0.014993	-0.0071	-0.02184	-0.02083	-0.00777	-0.01209	-0.000599	0.021221
-13.196	-0.02029	-0.000359	0.00962	-0.01248	-0.01644	-0.01591	-0.00285	-0.00669	0.015601	0.026312
-13.096	-0.02569	-0.00576	0.015465	-0.0071	-0.02966	-0.02084	-0.01949	-0.000847	-0.00106	0.013405
-12.996	-0.00639	-0.00599	0.026951	-0.00686	-0.01817	-0.00935	-0.008	-0.000606	0.010429	0.024895
-12.896	-0.00591	0.00573	0.026482	-0.00686	-0.01817	-0.00935	-0.008	-0.000603	0.010429	0.024895
-12.796	0.00939	0.00979	0.019294	0.00501	-0.01411	-0.00482	-0.00395	0.00345	0.00667	0.028494
-12.696	0.00729	0.00721	0.017662	0.00291	-0.0084	0.00433	-0.00558	0.00135	0.00457	0.014824
-12.596	0.00729	-0.00356	0.016716	0.00291	-0.0084	0.00433	0.0052	0.00105	0.012383	0.00762
-12.496	0.00939	0.00931	0.00758	0.00501	-0.00629	0.00596	-0.00394	-0.00483	0.00622	0.028954
-12.396	0.017204	0.00557	0.015081	0.012993	0.00121	0.00222	0.00356	-0.00857	0.00246	0.036156
-12.296	0.00924	0.00573	0.0079	0.016107	-0.00645	-0.00544	-0.0041	-0.01623	-0.00519	0.02099
-12.196	0.00939	-0.00193	0.019295	0.00501	-0.01411	-0.00529	-0.00394	-0.01608	0.00277	0.021142
-12.096	0.013145	0.00964	0.023048	0.00877	-0.00254	-0.00153	-0.000191	-0.01232	0.00622	0.024895
-11.996	0.00143	0.00182	0.023048	0.00877	-0.01035	-0.00153	-0.000191	-0.01232	-0.0088	0.013176
-11.896	0.00166	0.00986	0.015465	0.020714	-0.01012	0.00651	3.81e-05	-0.01209	-0.00137	0.013405
-11.796	0.00728	0.00768	0.020621	0.014624	-0.0045	0.012137	0.00567	-0.00646	-0.00324	0.030752
-11.696	0.00729	0.00768	0.017189	0.014626	-0.00449	0.012138	0.00567	-0.00677	-0.00324	0.030296
-11.596	0.00744	0.00784	0.017342	0.014778	-0.00434	0.00448	0.00582	-0.006	-0.00309	0.019188
-11.496	0.011192	0.019095	0.013282	0.029778	-0.01231	0.016045	0.021294	0.00495	0.000664	0.022942
-11.396	0.011192	0.00378	0.00156	0.018532	-0.01183	0.016045	0.021294	-0.00256	0.000664	0.022942
-11.296	0.00581	0.00604	-0.00429	0.012674	-0.00644	0.010187	0.015436	-0.00841	-0.00519	0.017084
-11.196	0.01729	0.013779	-0.00406	0.012605	-0.00621	0.0023	0.015672	-0.00818	-0.00496	0.01732
-11.096	0.014862	0.01886	-0.00648	0.010483	-0.000824	0.000183	0.021057	-0.0106	0.000427	0.022705
-10.996	0.00948	0.00597	-0.00406	0.0054	-0.00621	-0.0052	0.015671	-0.01599	-0.00496	0.017319
-10.896	0.015328	0.011816	0.00179	0.018456	-0.000359	0.000648	0.021523	-0.01014	0.000893	0.023171
-10.796	0.028769	0.00963	0.00742	0.016577	0.00527	0.00628	0.027151	0.0033	0.00652	0.017081
-10.696	0.020956	0.00964	0.00742	0.016577	0.00527	0.00628	0.015433	0.0033	0.00652	0.01708
-10.596	0.015099	0.00378	0.00156	0.010719	0.011131	0.00042	0.00957	-0.00256	0.000664	0.011223
-10.496	0.015099	0.00378	0.00156	0.010719	0.011131	0.00042	0.00957	-0.00256	0.000664	0.011223
-10.396	0.015099	-0.00794	0.00156	0.010719	0.010658	0.00042	0.00957	-0.00256	0.000664	0.011223
-10.296	0.020956	0.00964	0.00742	0.016577	0.00527	0.00628	0.015906	0.0033	0.00652	0.01708
-10.196	0.00338	0.00378	0.00156	0.02244	-0.000586	-5.34e-05	0.021295	-0.00256	-0.01105	0.01092
-10.096	0.00924	0.00964	0.00742	0.028297	0.00527	-0.00544	0.027153	0.0033	-0.00489	0.00927
-9.996	0.00338	0.00378	-0.00625	0.010719	0.00723	-0.00301	0.021294	-0.00255	0.00848	0.00372
-9.896	0.00338	0.00378	-0.00625	0.021965	0.00723	0.00776	0.021294	-0.00256	0.00817	0.00341
-9.79599	0.00338	0.00378	-0.00625	0.010719	0.00723	-0.00349	0.013481	-0.00256	0.000664	0.00341
-9.69598	0.00338	0.00408	-0.00625	0.018532	0.00723	-0.00349	0.021294	-0.00256	0.000664	0.00341
-9.59601	0.00338	0.011589	-0.00625	0.018532	0.00723	0.00823	0.013786	-0.00256	0.000969	-0.00831
-9.496	0.00338	0.011589	-0.01797	0.018532	0.00723	-0.00349	0.020989	0.00869	0.00848	-0.00831
-9.396	-0.00217	0.00543	-0.02382	0.013145	-0.00645	0.00285	0.00762	-0.02013	0.00262	-0.00275
-9.29599	0.00548	-0.00193	-0.02367	0.024543	0.00199	0.014243	0.015113	-0.00826	0.00277	-0.01011
-9.19598	0.00136	0.00206	-0.01578	0.020723	0.00942	0.00995	4.75e-05	-0.01161	-0.00105	-0.02565
-9.09601	-0.01225	0.00721	-0.01046	0.025871	0.00723	0.00433	0.00567	0.00478	0.00426	-0.02003
-8.996	-0.000145	-0.00365	0.00195	0.015007	0.00791	0.0044	0.00605	-0.00639	-0.00286	-0.01934
-8.896	-0.00271	0.017217	0.011098	0.023857	0.024574	0.00605	0.015205	-0.00474	0.00629	-0.00298
-8.79599	-0.01857	0.0023	-0.01601	0.000957	0.016688	-0.00934	-0.008	-0.02013	-0.00129	-0.03415
-8.69598	-0.0435	0.00721	-0.01015	-0.00491	-0.00497	-0.01521	0.00567	-0.02647	-0.01466	-0.06254
-8.59601	-0.0435	-0.00404	-0.01015	-0.00491	-0.00887	0.00463	0.00567	-0.03724	-0.00745	-0.05128
-8.496	-0.0435	-0.00404	-0.01015	-0.00491	-0.02012	0.012138	0.00567	-0.01475	-0.01466	-0.05128
-8.396	-0.04365	-0.00372	-0.01078	-0.00506	-0.02027	0.011986	0.00599	-0.02615	-0.0073	-0.05112
-8.29599	-0.0474	-0.00794	-0.02578	-0.00881	-0.02355	0.00823	0.00176	-0.0299	-0.0106	-0.04737
-8.19598	-0.04693	-0.00794	-0.02531	-0.00881	-0.000586	0.00871	0.013483	-0.0299	0.000665	-0.04691
-8.09601	-0.02998	-0.00224	-0.00835	-0.00311	0.00512	0.025963	0.019493	-0.02372	0.014183	-0.02995
-7.996	-0.03373	-0.0138	-0.02383	0.024696	0.020897	0.029717	0.011528	-0.01623	0.00307	-0.04542
-7.896	-0.02585	-0.01404	-0.03157	0.031662	0.040192	0.017761	0.011292	0.01088	0.014099	-0.03394
-7.79599	0.00729	-0.03138	-0.02187	0.018534	0.034571	0.012614	0.00567	0.00526	0.00848	-0.05127
-7.69598	0.027292	-0.02326	-0.01359	0.026346	0.042856	0.03167	0.013956	0.013374	0.00488	-0.02003
-7.59601	0.051971	-0.01747	-0.00423	0.031967	0.059723	0.037293	0.022537	0.038223	0.018005	-0.00659
-7.496	0.046349	-0.01185	-0.00234	0.025871	0.0541	0.012138	0.013481	0.032297	0.01284	-0.01221
-7.396	0.057838	-0.01208	0.00524	0.014397	0.053871	0.01191	0.00544	0.032677	0.01606	-0.01244
-7.29599	0.048151	-0.02129	-0.00444	0.012522	0.043711	0.00175	-0.00425	0.030498	-0.00535	-0.02213
-7.19598	0.051977	-0.01373	-0.00796	0.000723	0.028479	-0.01348	-0.00823	0.026512	-0.00903	-0.02612
-7.09601	0.046196	-0.02372	-0.00297	-0.00459	0.023171	-0.01926	-0.02573	0.020729	-0.00684	-0.03159
-6.996	0.05378	-0.02738	-0.01835	0.010338	0.042	-0.02293	-0.02987	0.016595	-0.01925	-0.03603
-6.896	0.050255	-0.01935	-0.02187	-0.01272	0.026756	-0.0149	-0.03339	0.013543	-0.0337	-0.03175
-6.79599	0.050024	-0.01989	-0.02163	-0.01342	0.026831	0.0041	-0.04144	0.024559	-0.01473	-0.03933
-6.69598	0.044398	-0.01723	-0.01601	-0.03029	0.00918	-0.00106	-0.05878	0.019234	-0.00879	-0.02558
-6.59601	0.051575	-0.00584	-0.00883	-0.03046	0.016357	0.017365	-0.05113	0.03392	-0.00146	-0.04214
-6.496	0.022759	0.00363	-0.01812	-0.03991	0.00707	-0.00333	-0.04887	0.00511	0.000511	-0.05097
-6.396	-0.00115	-0.01169	-0.02906	-0.03631	0.00317	0.000267	-0.0526	0.00167	-0.00309	-0.05097
-6.29599	-0.01786	0.00159	-0.01594	-0.03005	0.00895	0.00652	-0.03527	0.0187	-0.00106	-0.03362
-6.19598	-0.00654	-0.00957	-0.02789	-0.02576	-0.00222	0.010506	-0.02721	-0.00045	0.010277	-0.02558
-6.09601	-0.00459	-0.00403	-0.02577	-0.01709	0.00316	0.023697	-0.02574	0.0087	-0.00731	-0.01237
-5.996	-0.00857	-0.00396	-0.03772	-0.02857	-0.000816	0.00848	-0.02924	-0.01012	-0.01083	-0.02761
-5.896	-0.01748	-0.00973	-0.0471	-0.04154	-0.00285	0.017693	-0.03127	-0.000129	-0.00861	-0.02589
-5.79599	-0.0049	0.00362	-0.04547	-0.02881	-0.0123	0.019787	-0.01824	0.00917	0.000194	-0.0158
-5.69598	-0.0163	-0.00762	-0.05671	-0.03944	-0.02027	0.015892	-0.03715	0.00932	-0.02247	-0.02018
-5.59601	-0.03576	-0.00802	-0.05711	-0.02091	-0.03144	0.00832	-0.0294	0.00535	-0.01894	-0.02728
-5.496	-0.0313	-0.00356	-0.06046	-0.03568	-0.01591	0.00433	-0.03309	0.01307	-0.03403	-0.01923
-5.396	-0.01428	0.013151	-0.05516	-0.02647	-0.00246	0.010101	-0.02745	0.011504	-0.017	0.00528
-5.29599	-0.03544	0.00433	-0.05678	-0.03982	-0.000816	0.00097	-0.0255	0.00941	-0.01864	-0.00854
-5.19598	-0.02576	0.013863	-0.05866	-0.03748	-0.02175	0.0066	-0.03112	0.011269	-0.02067	-0.01777
-5.09601	-0.03153	0.019478	-0.04914	-0.02419	-0.00442	0.012383	-0.01331	0.025337	-0.02645	6.87e-05
-4.996	-0.03756	0.00941	-0.04702	-0.02631	-0.01011	0.010262	-0.00823	0.026514	-0.02074	0.00202
-4.896	-0.03388	0.00605	-0.04321	-0.01482	-0.00629	0.022224	-0.01519	0.022681	-0.01661	0.017723
-4.79599	-0.04866	0.00314	-0.03921	-0.03006	-0.0023	0.017764	-0.00668	0.00775	-0.02026	0.022311
-4.69598	-0.03951	0.047287	-0.04164	-0.01218	0.014798	0.023941	0.025434	0.013779	-0.00771	0.026776
-4.59601	-0.07224	0.048775	-0.06985	-0.00288	0.00613	0.022926	0.046455	0.015099	-0.03168	0.021385
-4.496	-0.04943	0.04784	-0.03953	-0.02256	0.016609	0.037453	0.050514	0.026661	-0.01307	0.040123
-4.396	-0.04357	0.035256	-0.03414	-0.00468	0.015266	0.043617	0.029335	0.025017	-0.01505	0.038322
-4.29599	-0.0549	0.042375	-0.05702	-0.0085	0.023164	0.050737	0.033326	0.040727	-0.02684	0.023271
-4.19598	-0.0574	0.020813	-0.05531	-0.01083	0.028642	0.037293	0.030991	0.046204	-0.03262	0.040437
-4.09601	-0.0474	0.012062	-0.05656	-0.00834	0.030968	0.047768	0.045036	0.040413	-0.00636	0.046837
-3.996	-0.03709	0.025029	-0.04719	-0.00709	0.040199	0.049019	0.050362	0.042912	0.00974	0.044502
-3.896	-0.02499	0.033546	-0.04633	-0.00655	0.029488	0.049248	0.050591	0.081734	-0.02036	0.044884
-3.79599	-0.0078	0.039002	-0.02258	-0.00514	0.042616	0.034865	0.037154	0.064087	0.00513	0.069578
-3.69598	0.013692	0.03331	-0.05827	-0.01005	0.04926	0.02652	0.050832	0.070252	0.01769	0.044667
-3.59601	0.028618	0.036827	-0.03101	0.00892	0.063713	0.045967	0.098091	0.081276	-0.00455	0.048973
-3.496	0.013931	0.033388	-0.0157	0.012207	0.06105	0.049255	0.151688	0.068147	0.00951	0.055985
-3.396	0.031342	0.042679	-0.0061	-0.000687	0.089096	0.04744	0.161758	0.029313	-0.01076	0.050583
-3.29599	0.043615	0.03307	-0.00773	0.013448	0.08074	0.068777	0.195898	0.049702	-0.00831	0.044424
-3.19598	0.017203	0.017769	0.00774	0.024237	0.103553	0.053474	0.237937	0.042687	0.01464	0.048636
-3.09601	0.032913	0.024551	0.015778	0.0015	0.110977	0.030258	0.253006	0.030411	0.03363	0.04419
-2.996	0.057922	-0.0237	0.000176	-0.02583	0.058487	0.034958	0.235992	-0.00707	-0.00432	0.029678
-2.896	0.087975	-0.01115	-0.0207	-0.07484	0.056038	0.04377	0.225578	-0.07686	-0.0649	0.026772
-2.79599	0.072978	0.022618	0.037892	-0.1236	0.108073	0.059382	0.233378	-0.11262	-0.01647	0.044566
-2.69598	0.024458	0.02488	0.034386	-0.19632	0.071272	0.048088	0.215177	-0.19943	0.020033	0.099501
-2.59601	0.015648	0.035881	0.030388	-0.11639	0.02964	-0.00138	0.26075	-0.12685	-0.04441	0.206932
-2.496	0.030876	0.32193	0.16301	0.023689	0.010338	-0.04115	-0.02621	0.041077	-0.07919	0.294044
-2.396	0.200569	-0.62695	-0.09213	0.209465	0.092384	0.169167	0.200981	-0.04392	0.185204	-0.39158
-2.29599	0.00586	-0.20502	-0.12207	0.1807	0.063299	0.243063	0.068304	0.0713	-0.07359	-0.14488
-2.19598	-0.20833	-0.2081	-0.25078	0.081513	-0.06744	-0.13756	-0.12181	-0.0099	0.055985	-0.29799
-2.09601	-0.1192	0.02182	-0.19008	0.067047	-0.07738	-0.14591	-0.28909	-0.04106	-0.12317	-0.15384
-1.996	-0.00928	0.07469	-0.09191	0.060082	0.011284	-0.02958	-0.08637	0.031629	-0.03045	-0.02254
-1.896	-0.05053	0.077521	-0.01093	-0.01662	0.04316	0.00135	-0.05558	0.084159	0.00504	0.00108
-1.79599	-0.02366	0.067851	-0.03016	-0.00415	0.082521	0.053057	-0.02373	0.093073	0.026415	0.020586
-1.69598	-0.2074	0.012528	-0.01999	-0.11021	-0.02417	-0.03488	-0.09213	-0.01489	-0.06213	0.00919
-1.59601	-0.17826	-0.11068	-0.31101	-0.1078	0.020119	-0.02888	-0.22253	-0.02966	0.0037	-0.37527
-1.496	0.00783	-0.10314	-0.06614	0.197678	0.174026	0.240189	-0.01878	0.073955	0.304962	-0.16855
-1.396	-0.23795	0.243542	-0.22648	-0.30436	-0.10661	-0.19076	-0.08582	0.026424	-0.26286	0.304588
-1.29599	-0.10589	0.330982	0.258778	-0.0334	0.117329	-0.25198	0.032338	0.159489	-0.13862	0.066639
-1.19598	-0.02257	0.212227	0.050316	0.063974	-0.00921	-0.02114	0.010491	-0.05692	0.019082	0.040414
-1.09601	0.067055	0.174004	0.077736	0.00564	0.02433	0.021126	-0.12003	0.055336	-0.09911	0.137703
-0.996	0.04541	0.057223	0.057345	0.067917	0.063477	0.029648	0.00255	0.060259	0.118622	0.104492
-0.896	-0.05209	0.037819	-0.01252	0.122749	0.024727	0.020424	-0.07371	0.00369	0.141289	0.018242
-0.79599	-0.02654	0.025717	-0.04322	0.032358	0.019022	-0.0084	-0.08893	-0.00828	0.069819	0.023951
-0.69598	-0.01347	0.038933	-0.02561	0.034812	0.012259	0.031838	-0.0546	0.034325	0.00695	0.050162
-0.59601	0.102287	0.115807	-0.02062	0.060875	0.183159	0.087456	0.103172	0.150261	0.164879	0.102776
-0.496	0.206589	0.120905	0.037744	-0.05107	0.301208	0.026444	0.027939	0.158624	-0.05612	0.247253
-0.396	0.056664	-0.03402	0.031261	-0.09147	-0.06965	-0.0613	0.110817	0.174327	0.334724	-0.0458
-0.29599	0.214003	0.041637	0.112239	0.043058	-0.11341	-0.02428	0.086592	0.070003	-0.13574	0.00137
-0.19598	-0.10583	-0.91293	-0.39281	-0.10943	-0.52121	0.00964	-0.00465	-0.33926	0.059895	-0.218
-0.09601	-1.28606	-0.93551	-1.52757	-1.54858	-1.75785	-0.79871	-1.08691	-1.62122	-0.85737	-0.6515
0.004	-1.24264	0.412312	-1.20333	-0.75999	-0.56161	-1.4306	-1.14222	-1.49746	-0.70692	-0.18885
0.104004	0.019943	0.226016	-0.06808	0.034943	0.141129	-0.08192	0.00488	-0.29579	0.081284	-0.53001
0.20401	1.93019	1.90966	1.79432	1.99222	2.02327	1.92755	1.88482	1.7827	1.5453	1.27803
0.304016	3.35104	3.26743	3.35226	3.38525	3.34191	3.2797	3.23051	3.11829	3.1816	2.48168
0.403992	4.51088	4.44128	4.37064	4.51807	4.6752	4.51402	4.47551	4.29182	4.40833	4.05249
0.503998	5.21104	5.20074	5.21523	5.45321	5.26238	5.35401	5.27395	5.11096	5.23005	5.16434
0.604004	6.06626	6.02939	6.08967	6.24454	6.03387	6.19769	6.14777	6.08008	6.22169	6.41975
0.70401	6.33564	6.27398	6.39519	6.38845	6.37121	6.41128	6.48341	6.50826	6.69825	7.09803
0.804016	6.41778	6.37331	6.46438	6.41965	6.49756	6.53793	6.62914	6.7665	7.0671	7.60531
0.903992	6.4444	6.44823	6.57852	6.51424	6.58401	6.6508	6.77356	6.99065	7.44276	8.19069
1.004	6.48682	6.49845	6.58874	6.54524	6.63004	6.67354	6.84332	7.1807	7.75409	8.65466
1.104	6.50448	6.49363	6.55345	6.55917	6.65646	6.68871	6.9013	7.32511	8.01318	9.1303
1.20401	6.50626	6.48791	6.55571	6.55391	6.66245	6.68377	6.96558	7.45971	8.20151	9.64365
1.30402	6.46025	6.46143	6.53188	6.56134	6.64035	6.71072	7.00942	7.56477	8.42737	10.0575
1.40399	6.459	6.47862	6.5114	6.57962	6.67644	6.72527	7.07738	7.68118	8.67033	10.4351
1.504	6.45354	6.49254	6.50282	6.58181	6.64785	6.75089	7.09161	7.8087	8.87707	10.7975
1.604	6.42628	6.47698	6.49447	6.59377	6.62934	6.76269	7.13482	7.9266	9.09669	11.2193
1.70401	6.41822	6.44597	6.475	6.59353	6.62987	6.76995	7.17316	8.04745	9.29941	11.5517
1.80402	6.40056	6.42066	6.44923	6.57478	6.63426	6.76371	7.19942	8.15401	9.47676	11.9162
1.90399	6.37674	6.40822	6.43022	6.54501	6.62698	6.75768	7.22668	8.23329	9.71527	12.213
2.004	6.31931	6.37333	6.41456	6.5451	6.60488	6.76089	7.23443	8.3223	9.89362	12.4834
2.104	6.33276	6.33192	6.37298	6.53447	6.6091	6.73918	7.27098	8.3798	10.0189	12.7826
2.20401	6.29643	6.29527	6.3329	6.49049	6.56825	6.71066	7.25528	8.47534	10.1951	13.0929
2.30402	6.30657	6.26839	6.32478	6.48235	6.57261	6.7416	7.30122	8.5491	10.3301	13.4058
2.40399	6.2505	6.22308	6.28384	6.44143	6.52825	6.728	7.28356	8.58706	10.4696	13.6816
2.504	6.23362	6.19418	6.26259	6.41189	6.52949	6.73019	7.30184	8.65535	10.6406	13.9691
2.604	6.20956	6.16309	6.23119	6.38456	6.50637	6.74566	7.36779	8.72581	10.8467	14.2693
2.70401	6.17806	6.13894	6.19939	6.35806	6.4941	6.74542	7.38691	8.8034	11.0254	14.5468
2.80402	6.14307	6.09269	6.1647	6.34181	6.47066	6.72215	7.39145	8.85824	11.1891	14.832
2.90399	6.11189	6.08855	6.16055	6.31862	6.45528	6.72534	7.41809	8.92393	11.3646	15.1171
3.004	6.08081	6.0534	6.12541	6.2908	6.41934	6.68645	7.41045	8.94786	11.4975	15.3718
3.104	6.0498	6.01801	6.09001	6.26713	6.3852	6.6748	7.4063	9.00356	11.6224	15.6679
3.20401	6.02009	5.97722	6.05704	6.22634	6.37472	6.66526	7.3966	9.09464	11.7736	15.9432
3.30402	5.99275	5.96114	6.03392	6.21056	6.34769	6.657	7.38832	9.14886	11.9294	16.2204
3.40399	5.95947	5.89737	6.00015	6.1665	6.32269	6.6362	7.37552	9.20541	12.0844	16.4692
3.504	5.94025	5.88957	5.98158	6.15823	6.3224	6.64745	7.3988	9.27231	12.276	16.7458
3.604	5.91042	5.86004	5.97111	6.14041	6.2966	6.62621	7.41583	9.34464	12.426	16.9975
3.70401	5.85425	5.81512	5.92619	6.08377	6.24825	6.58862	7.38294	9.38926	12.5694	17.2299
3.80402	5.83656	5.79369	5.90429	6.06187	6.23042	6.5794	7.38121	9.43893	12.7382	17.4819
3.90399	5.82104	5.78191	5.86954	6.02713	6.21895	6.57512	7.40051	9.53557	12.8866	17.7167
4.004	5.78346	5.75215	5.84369	6.00174	6.18965	6.55785	7.40997	9.57722	13.0092	17.9608
4.104	5.75675	5.71419	5.80525	5.97456	6.18153	6.56191	7.40279	9.66316	13.1309	18.2265
4.20401	5.73478	5.69144	5.79127	5.94103	6.14848	6.54792	7.41207	9.73481	13.2497	18.4509
4.30402	5.68674	5.63589	5.74696	5.89673	6.12371	6.5344	7.42636	9.79206	13.3654	18.6874
4.40399	5.68399	5.633	5.74016	5.88243	6.12863	6.52838	7.45911	9.86009	13.5197	18.9239
4.504	5.6508	5.59262	5.7115	5.85736	6.09949	6.51503	7.48044	9.91676	13.6703	19.1602
4.604	5.62361	5.56495	5.68414	5.8297	6.06839	6.50659	7.49214	9.96752	13.7915	19.3641
4.70401	5.60573	5.54363	5.67423	5.81228	6.05067	6.48948	7.50224	10.0392	13.9494	19.6433
4.80402	5.57462	5.52394	5.66235	5.79259	6.04253	6.49277	7.53316	10.0864	14.0786	19.8853
4.90399	5.55347	5.50604	5.6329	5.77127	6.02168	6.46019	7.55481	10.1591	14.2214	20.1185
5.004	5.54322	5.47331	5.61563	5.74978	6.01144	6.45792	7.59161	10.2271	14.3713	20.3894
5.104	5.50432	5.44192	5.59205	5.7301	5.98802	6.45027	7.5685	10.2973	14.5076	20.6579
5.20401	5.47925	5.42058	5.559	5.70877	5.95528	6.43675	7.57825	10.3549	14.635	20.8799
5.30402	5.46883	5.39893	5.54906	5.68711	5.95268	6.43416	7.57629	10.4148	14.7931	21.1262
5.40399	5.43433	5.38347	5.5336	5.67166	5.92958	6.41917	7.59583	10.4696	14.9221	21.323
5.504	5.41806	5.35566	5.51782	5.64415	5.91409	6.41119	7.61488	10.5207	15.0117	21.577
5.604	5.399	5.34862	5.50626	5.6326	5.91426	6.43059	7.61536	10.6103	15.1488	21.8425
5.70401	5.39103	5.34018	5.49813	5.61665	5.91784	6.41885	7.62692	10.6729	15.2889	22.0883
5.80402	5.36775	5.32487	5.48672	5.60525	5.90206	6.42308	7.65441	10.7396	15.4221	22.3146
5.90399	5.35354	5.30285	5.465	5.58353	5.88082	6.41261	7.67193	10.8078	15.5489	22.5437
6.004	5.33862	5.27996	5.46134	5.57596	5.87325	6.4055	7.68762	10.8739	15.6853	22.7968
6.104	5.3051	5.25442	5.44361	5.55042	5.85942	6.39949	7.70084	10.9387	15.7974	23.022
6.20401	5.29353	5.23487	5.42406	5.53086	5.8591	6.39118	7.71301	10.9973	15.9297	23.2329
6.30402	5.26814	5.22136	5.41837	5.51736	5.83761	6.37425	7.71887	11.0421	16.0339	23.4302
6.40399	5.25815	5.2112	5.4082	5.51501	5.82402	6.38362	7.74747	11.1141	16.1835	23.678
6.504	5.24487	5.18621	5.38322	5.49002	5.81075	6.37785	7.75403	11.1671	16.3112	23.8835
6.604	5.23282	5.18213	5.38257	5.47813	5.8062	6.37799	7.77747	11.237	16.4785	24.1216
6.70401	5.22682	5.16863	5.36563	5.47682	5.79317	6.38354	7.81895	11.3021	16.6057	24.3303
6.80402	5.20338	5.153	5.35001	5.47197	5.78535	6.36839	7.84161	11.3685	16.7577	24.5612
6.90399	5.19394	5.14308	5.35181	5.46252	5.77513	6.38582	7.85153	11.4797	16.8887	24.7934
7.004	5.17008	5.13065	5.33984	5.44665	5.75565	6.37354	7.88644	11.5264	16.9936	24.9893
7.104	5.15698	5.09832	5.32657	5.42557	5.74629	6.36449	7.89287	11.5832	17.1257	25.2175
7.20401	5.14447	5.08237	5.31063	5.42087	5.73768	6.3676	7.91191	11.657	17.2772	25.4628
7.30402	5.11946	5.06877	5.30875	5.39572	5.72456	6.35448	7.93363	11.7143	17.4239	25.6874
7.40399	5.10815	5.04948	5.28946	5.37704	5.72481	6.35472	7.95763	11.7846	17.5764	25.9187
7.504	5.10736	5.04526	5.28524	5.37221	5.72028	6.37393	7.9959	11.8624	17.7132	26.1444
7.604	5.07861	5.02776	5.27945	5.3472	5.70699	6.37596	8.00591	11.9347	17.8676	26.3383
7.70401	5.06111	5.01824	5.25821	5.33798	5.69746	6.37425	8.03919	12.0346	18.0139	26.5358
7.80402	5.04486	5.0062	5.24586	5.33314	5.69276	6.36972	8.04293	12.0928	18.1542	26.778
7.90399	5.0204	4.98877	5.22874	5.30821	5.68362	6.36823	8.06831	12.1648	18.2739	26.9981
8.004	5.0172	4.98979	5.23024	5.30579	5.68511	6.38534	8.09684	12.2136	18.4231	27.2266
8.104	4.98299	4.94386	5.19508	5.2711	5.65823	6.37018	8.09418	12.2688	18.561	27.4227
8.20401	4.97322	4.93816	5.17813	5.26932	5.65614	6.36792	8.11926	12.3368	18.6877	27.6472
8.30402	4.95751	4.92589	5.17789	5.25735	5.6562	6.36424	8.14653	12.3644	18.8242	27.8574
8.40399	4.94556	4.90268	5.16219	5.24165	5.65175	6.36807	8.16191	12.419	18.9571	28.0609
8.504	4.92799	4.88885	5.16008	5.23516	5.63448	6.38549	8.18761	12.5063	19.0642	28.2966
8.604	4.9122	4.86182	5.14086	5.2086	5.62668	6.37752	8.21106	12.5461	19.1782	28.4814
8.70401	4.88127	4.85386	5.12117	5.18892	5.61073	6.36612	8.21074	12.5885	19.287	28.7112
8.80402	4.87165	4.8405	5.10782	5.18728	5.59395	6.3723	8.23614	12.6225	19.4144	28.9245
8.90399	4.85713	4.83018	5.10922	5.17744	5.59535	6.38152	8.24614	12.6942	19.5368	29.1559
9.004	4.83228	4.8044	5.08391	5.17071	5.57737	6.36761	8.27113	12.7465	19.6486	29.342
9.104	4.82071	4.78565	5.07641	5.14415	5.56253	6.36432	8.28333	12.8137	19.7852	29.5454
9.20401	4.79721	4.76589	5.05664	5.12439	5.56199	6.36409	8.30636	12.8642	19.9143	29.7486
9.30402	4.7868	4.74424	5.04671	5.11446	5.54408	6.35416	8.29269	12.9324	20.0521	29.9454
9.40399	4.75612	4.73277	5.02383	5.09987	5.51778	6.35034	8.3131	12.9877	20.1709	30.1533
9.504	4.74072	4.72081	5.01938	5.10666	5.52473	6.35417	8.33942	13.0848	20.3143	30.379
9.604	4.72073	4.69769	4.98815	5.07525	5.50582	6.33105	8.35505	13.1242	20.4358	30.5786
9.70401	4.69938	4.68729	4.97852	5.06579	5.49589	6.34425	8.37715	13.1846	20.5628	30.7986
9.80402	4.68009	4.67221	4.96297	5.05024	5.49987	6.34073	8.40019	13.2587	20.7074	31.0026
9.90399	4.67408	4.65447	4.95695	5.04032	5.49386	6.34252	8.42121	13.3197	20.8415	31.2226
10.004	4.65454	4.6312	4.9332	5.02876	5.47792	6.33878	8.42966	13.358	20.9554	31.4026
10.104	4.63721	4.62542	4.91618	5.01517	5.47262	6.34472	8.43543	13.4035	21.0825	31.6157
10.204	4.63305	4.60971	4.90047	4.99916	5.46862	6.34854	8.45066	13.4581	21.2074	31.8229
10.304	4.61947	4.60738	4.89844	4.98571	5.4741	6.34651	8.45692	13.5337	21.3264	32.0164
10.404	4.59361	4.57447	4.88476	4.97204	5.45292	6.34017	8.46261	13.5674	21.4295	32.2247
10.504	4.57462	4.55472	4.87282	4.95228	5.45222	6.3287	8.48191	13.6374	21.5388	32.4322
10.604	4.54892	4.54151	4.84759	4.93907	5.43558	6.3233	8.4845	13.6824	21.6665	32.6177
10.704	4.5394	4.53104	4.83008	4.93689	5.43309	6.33284	8.50558	13.7514	21.797	32.8111
10.804	4.52329	4.51197	4.81445	4.92078	5.42119	6.32893	8.52918	13.8403	21.9179	33.0218
10.904	4.49611	4.49199	4.80649	4.88986	5.40981	6.32878	8.54449	13.8797	22.0504	33.2251
11.004	4.47706	4.48042	4.79118	4.87455	5.41355	6.32128	8.55622	13.9546	22.1645	33.448
11.104	4.46291	4.45128	4.7811	4.86838	5.40364	6.32683	8.57036	14.0457	22.295	33.629
11.204	4.45371	4.44191	4.76345	4.85901	5.39848	6.31746	8.59194	14.1067	22.4297	33.8306
11.304	4.44368	4.43206	4.74235	4.84916	5.40035	6.32684	8.60144	14.1871	22.5375	34.0515
11.404	4.43221	4.42041	4.7307	4.84923	5.40776	6.3194	8.60933	14.2566	22.6978	34.2701
11.504	4.424	4.42409	4.73438	4.84088	5.39989	6.33089	8.64052	14.3193	22.8416	34.4925
11.604	4.42205	4.41369	4.72445	4.83126	5.40199	6.34049	8.66215	14.3914	22.9493	34.686
11.704	4.38941	4.38512	4.70743	4.81815	5.38449	6.33472	8.66809	14.4442	23.0651	34.919
11.804	4.40016	4.38854	4.70664	4.81688	5.38417	6.3344	8.71434	14.4947	23.2128	35.1366
11.904	4.38339	4.36378	4.69313	4.78088	5.37865	6.32918	8.72067	14.5481	23.3521	35.3111
12.004	4.37321	4.36549	4.67157	4.78259	5.37284	6.33869	8.74207	14.6279	23.4905	35.5123
12.104	4.35971	4.35135	4.66993	4.77673	5.36699	6.34456	8.77121	14.6763	23.6173	35.7174
12.204	4.34377	4.33245	4.65446	4.77299	5.36277	6.34051	8.78278	14.7199	23.7387	35.9204
12.304	4.32275	4.33018	4.65219	4.75869	5.34535	6.33855	8.7891	14.7765	23.8458	36.1286
12.404	4.32392	4.31229	4.63413	4.74142	5.33949	6.34049	8.80981	14.8364	23.9767	36.2916
12.504	4.29353	4.29363	4.60392	4.72197	5.33957	6.32933	8.82239	14.8798	24.0783	36.5025
12.604	4.29111	4.29495	4.59321	4.71252	5.32543	6.3419	8.83169	14.948	24.2087	36.6993
12.704	4.28556	4.28502	4.58406	4.71431	5.33191	6.34073	8.86503	15.0006	24.3402	36.8934
12.804	4.26548	4.25417	4.56445	4.69422	5.31964	6.34113	8.88075	15.0591	24.4529	37.0646
12.904	4.2504	4.24658	4.56078	4.66759	5.293	6.35603	8.90816	15.122	24.5547	37.2564
13.004	4.24659	4.25433	4.56461	4.66361	5.30825	6.36034	8.93153	15.1808	24.6684	37.4438
13.104	4.2365	4.2441	4.56594	4.65369	5.30254	6.36214	8.95302	15.2415	24.7796	37.6443
13.204	4.22673	4.21838	4.53695	4.64376	5.29261	6.36393	8.96605	15.3211	24.902	37.8071
13.304	4.19571	4.19189	4.5139	4.63243	5.28081	6.36041	8.97456	15.3801	25.0278	37.9829
13.404	4.20361	4.20354	4.52164	4.63235	5.28902	6.37939	9.00981	15.4699	25.1798	38.1821
13.504	4.19158	4.19151	4.50961	4.61985	5.2884	6.37565	9.03277	15.5281	25.3085	38.381
13.604	4.18205	4.18996	4.50776	4.60315	5.27496	6.3741	9.05482	15.6046	25.4436	38.559
13.704	4.17047	4.18151	4.4921	4.60672	5.26729	6.38549	9.08948	15.663	25.5685	38.7585
13.804	4.16447	4.15611	4.4864	4.58931	5.25769	6.3876	9.10301	15.7359	25.6913	38.9631
13.904	4.15688	4.14478	4.47851	4.59313	5.26121	6.38752	9.11495	15.8017	25.8326	39.1624
14.004	4.14713	4.12722	4.46876	4.58337	5.25566	6.39339	9.12489	15.835	25.9632	39.3445
14.104	4.15432	4.13519	4.46453	4.57932	5.26316	6.39715	9.15223	15.9209	26.1	39.5745
14.204	4.12736	4.11948	4.44899	4.55611	5.25574	6.39377	9.16403	15.9717	26.244	39.7465
14.304	4.11782	4.11354	4.43555	4.55407	5.2498	6.40706	9.19308	16.0478	26.3596	39.9518
14.404	4.12125	4.09791	4.43116	4.53844	5.24589	6.41486	9.19698	16.0947	26.4924	40.1475
14.504	4.10713	4.088	4.41782	4.53635	5.24332	6.41246	9.21458	16.1556	26.6232	40.3483
14.604	4.0904	4.0783	4.40812	4.52618	5.23409	6.41479	9.24769	16.2351	26.7541	40.5689
14.704	4.08635	4.06674	4.40781	4.51509	5.22223	6.42276	9.26364	16.2906	26.8632	40.7682
14.804	4.08791	4.05659	4.40611	4.50541	5.22457	6.4248	9.28504	16.3937	26.9828	40.9579
14.904	4.07471	4.03917	4.39243	4.50705	5.22964	6.43816	9.31029	16.4386	27.1173	41.1547
15.004	4.06853	4.03721	4.39047	4.50478	5.21253	6.44401	9.33941	16.534	27.2247	41.3481
15.104	4.0704	4.02752	4.38812	4.48759	5.21426	6.45385	9.34582	16.6142	27.363	41.5181
15.204	4.03752	4.0062	4.35555	4.47361	5.19324	6.44425	9.36325	16.6632	27.4825	41.6964
15.304	4.04533	4.00246	4.35181	4.47034	5.20074	6.46004	9.3945	16.7105	27.5804	41.8916
15.404	4.03721	4.00558	4.35883	4.46595	5.20464	6.46346	9.42527	16.7649	27.7126	42.0897
15.504	4.01971	3.97684	4.33009	4.45643	5.1834	6.45394	9.44326	16.8252	27.805	42.2449
15.604	4.0101	3.98268	4.33203	4.45056	5.18895	6.46761	9.46036	16.8782	27.9397	42.4311
15.704	4.00384	3.97299	4.32234	4.44868	5.17909	6.47745	9.4705	16.9385	28.0702	42.6512
15.804	3.98056	3.96096	4.32203	4.43634	5.17534	6.46542	9.50942	17.0049	28.1875	42.8425
15.904	3.97454	3.94338	4.30398	4.41126	5.16949	6.46737	9.52293	17.0461	28.291	43.0203
16.004	3.95956	3.93606	4.29712	4.40784	5.15434	6.47566	9.55482	17.1128	28.3853	43.2279
16.104	3.9611	3.93775	4.31023	4.41735	5.17527	6.48518	9.58761	17.1733	28.4962	43.4283
16.204	3.94135	3.92175	4.28625	4.40087	5.15175	6.48823	9.61066	17.2384	28.6171	43.6195
16.304	3.92985	3.90651	4.26758	4.38611	5.15605	6.47346	9.61512	17.283	28.7346	43.8077
16.404	3.9162	3.89659	4.26938	4.384	5.15738	6.47136	9.62817	17.3739	28.8419	44.0083
16.504	3.91422	3.89479	4.2632	4.37048	5.14042	6.46955	9.63448	17.4306	28.9803	44.1939
16.604	3.91447	3.88706	4.24391	4.37416	5.14394	6.48135	9.66599	17.5013	29.0902	44.3856
16.704	3.91041	3.87861	4.24015	4.35868	5.14394	6.48479	9.68909	17.5829	29.2228	44.5684
16.804	3.89063	3.85557	4.23617	4.3586	5.13245	6.4733	9.69652	17.6531	29.3243	44.7135
16.904	3.87369	3.85378	4.22218	4.34509	5.12988	6.47151	9.70332	17.7103	29.4514	44.8951
17.004	3.86556	3.83815	4.19531	4.33727	5.11503	6.47541	9.73769	17.7529	29.5764	45.0553
17.104	3.8654	3.84206	4.20282	4.33337	5.12238	6.47932	9.75363	17.8076	29.7014	45.2429
17.204	3.84978	3.83018	4.18344	4.33274	5.11878	6.47869	9.76926	17.866	29.7989	45.4336
17.304	3.83399	3.81065	4.16344	4.30244	5.10676	6.45621	9.76129	17.9093	29.8883	45.5982
17.404	3.81275	3.79314	4.14249	4.30399	5.09299	6.47291	9.78332	17.9696	29.9736	45.7837
17.504	3.81877	3.79526	4.15633	4.30611	5.10339	6.47159	9.82419	18.0499	30.1346	45.9777
17.604	3.79876	3.78714	4.1479	4.28626	5.0948	6.47128	9.82761	18.0808	30.252	46.1683
17.704	3.79096	3.77182	4.12461	4.28267	5.07575	6.46768	9.83934	18.128	30.3578	46.341
17.804	3.7815	3.76971	4.11124	4.28055	5.07737	6.47308	9.84925	18.1962	30.4767	46.5576
17.904	3.76955	3.75761	4.10727	4.27658	5.07387	6.4655	9.88451	18.243	30.5942	46.7563
18.004	3.75408	3.7465	4.09555	4.2761	5.06965	6.4733	9.90386	18.3019	30.7306	46.924
18.104	3.74032	3.72839	4.08977	4.24735	5.05636	6.47533	9.91808	18.3744	30.8537	47.106
18.204	3.73065	3.71495	4.08353	4.24923	5.06949	6.48112	9.95044	18.4499	30.9806	47.2916
18.304	3.72845	3.70932	4.07039	4.24751	5.0448	6.48721	9.96872	18.4913	31.1273	47.4694
18.404	3.71658	3.70525	4.06585	4.25469	5.05996	6.49096	9.98402	18.558	31.272	47.6333
18.504	3.69744	3.68565	4.035	4.23135	5.03284	6.48307	9.99613	18.6121	31.3502	47.8048
18.604	3.68947	3.67784	4.03891	4.22775	5.0441	6.4948	10.0269	18.6632	31.4552	47.977
18.704	3.68533	3.67401	4.03507	4.22391	5.02901	6.51049	10.0428	18.7489	31.5611	48.1608
18.804	3.66572	3.66612	4.03453	4.22384	5.04066	6.51433	10.0735	18.8117	31.6817	48.3564
18.904	3.65057	3.6583	4.02688	4.22775	5.04456	6.51432	10.0782	18.8817	31.7875	48.5278
19.004	3.64056	3.64846	4.00953	4.21743	5.04223	6.5162	10.1069	18.9348	31.9024	48.6981
19.104	3.63127	3.6312	3.99227	4.18861	5.02917	6.50705	10.1172	19.0069	32.0062	48.8718
19.204	3.62853	3.64065	3.99781	4.18665	5.03815	6.53573	10.1577	19.0671	32.125	49.0493
19.304	3.61539	3.63502	4.00343	4.18133	5.02909	6.53791	10.1721	19.1204	32.2483	49.235
19.404	3.61752	3.62917	3.98633	4.1944	5.03448	6.55159	10.2045	19.1846	32.3557	49.4171
19.504	3.6108	3.62292	3.9915	4.18064	5.0245	6.55706	10.2303	19.2369	32.4784	49.6213
19.604	3.58438	3.60401	3.96508	4.16954	5.01761	6.55815	10.2614	19.2808	32.5804	49.7825
19.704	3.57611	3.59948	3.96836	4.17673	5.02402	6.58393	10.265	19.3307	32.7206	49.9768
19.804	3.56479	3.58424	3.95265	4.17321	5.00956	6.56917	10.2697	19.3782	32.8186	50.1417
19.904	3.55462	3.57424	3.94312	4.17056	5.01081	6.56698	10.2902	19.4348	32.9492	50.3309
20.004	3.54072	3.57237	3.93344	4.14962	5.00941	6.56901	10.3008	19.4992	33.0685	50.5314
20.104	3.52728	3.56674	3.93563	4.15572	5.00378	6.58292	10.353	19.5796	33.1839	50.7296
20.204	3.52564	3.57635	3.93321	4.1536	5.0212	6.58861	10.3634	19.6399	33.3111	50.9263
20.304	3.52931	3.56847	3.92953	4.15353	5.01332	6.60417	10.3941	19.7025	33.4239	51.0981
20.404	3.51213	3.55502	3.92343	4.15181	5.0191	6.59854	10.4121	19.7709	33.5277	51.2531
20.504	3.51525	3.55471	3.92359	4.1515	5.02253	6.60995	10.4428	19.8484	33.6602	51.4437
20.604	3.50188	3.54104	3.90962	4.13783	5.01714	6.61581	10.4567	19.8858	33.7867	51.5982
20.704	3.49064	3.53354	3.89461	4.13813	5.01745	6.61612	10.4803	19.9644	33.8968	51.7824
20.804	3.47664	3.5158	3.88811	4.13181	5.01113	6.61791	10.4943	20.0402	34.0002	51.9361
20.904	3.46503	3.50792	3.86899	4.12814	5.0148	6.62175	10.5134	20.0794	34.1134	52.1157
21.004	3.46079	3.50025	3.86914	4.12048	5.0037	6.63361	10.5485	20.1533	34.2151	52.2882
21.104	3.43979	3.50174	3.8589	4.11853	5.00519	6.64386	10.5585	20.2063	34.3382	52.4581
21.204	3.44947	3.48815	3.85704	4.1279	5.00332	6.66448	10.5872	20.2628	34.465	52.6159
21.304	3.43735	3.469	3.8457	4.11657	4.99167	6.66486	10.5959	20.3055	34.5623	52.7882
21.404	3.42384	3.463	3.83939	4.11009	4.98988	6.67058	10.6207	20.3353	34.6661	52.9536
21.504	3.40643	3.45714	3.82993	4.09689	4.98402	6.66472	10.6345	20.3953	34.7853	53.1161
21.604	3.40791	3.44737	3.81968	4.08712	4.99331	6.66666	10.6485	20.4449	34.9044	53.309
21.704	3.39704	3.44353	3.8046	4.08329	4.98995	6.67064	10.695	20.5422	34.9899	53.4733
21.804	3.39619	3.43565	3.80423	4.08275	5.00129	6.67448	10.7224	20.6009	35.0919	53.6376
21.904	3.38885	3.42753	3.80062	4.0754	4.99769	6.6862	10.7383	20.6554	35.2049	53.8403
22.004	3.37884	3.40628	3.79422	4.06165	4.99175	6.68056	10.755	20.7003	35.3046	53.9945
22.104	3.36362	3.39479	3.77149	4.05768	4.99199	6.68831	10.7756	20.7475	35.3987	54.1436
22.204	3.36892	3.38854	3.77696	4.05595	4.99308	6.69378	10.8157	20.8111	35.5023	54.3054
22.304	3.3597	3.37916	3.77898	4.05376	4.98417	6.69221	10.8451	20.8645	35.6135	54.4991
22.404	3.35323	3.37315	3.765	4.05978	4.98598	6.69792	10.8594	20.9368	35.7403	54.6806
22.504	3.33392	3.37698	3.75367	4.05141	5.00121	6.69784	10.8937	21.0108	35.8539	54.8754
22.604	3.31673	3.35963	3.74804	4.03454	4.98417	6.69268	10.8967	21.06	35.9534	55.0147
22.704	3.31251	3.35558	3.74352	4.03799	4.99965	6.71893	10.9312	21.13	36.0587	55.1825
22.804	3.31064	3.34573	3.73023	4.03235	5.00104	6.70612	10.9489	21.1788	36.1898	55.3524
22.904	3.29924	3.33041	3.71461	4.01704	4.99355	6.71378	10.9686	21.23	36.3148	55.528
23.004	3.30274	3.32189	3.71078	4.01681	4.99378	6.72526	10.9958	21.2957	36.436	55.6689
23.104	3.28916	3.30081	3.70094	4.01821	4.99535	6.72713	11.0093	21.3643	36.543	55.8387
23.204	3.28118	3.28909	3.69656	3.99524	4.99566	6.72353	11.0253	21.4309	36.6524	55.9984
23.304	3.2619	3.28136	3.68149	3.98721	4.98793	6.72722	11.0406	21.5011	36.7462	56.1513
23.404	3.25211	3.26392	3.67156	3.9818	4.99737	6.73713	11.0585	21.5581	36.8381	56.3135
23.504	3.25596	3.2676	3.66773	3.9772	5.00542	6.74471	11.0976	21.5967	36.9746	56.4891
23.604	3.24806	3.25597	3.66735	3.96603	5.0013	6.75308	11.105	21.6515	37.0844	56.6493
23.704	3.24619	3.24612	3.64625	3.964	5.00347	6.76229	11.1149	21.7004	37.1914	56.8187
23.804	3.23674	3.23619	3.64821	3.95454	5.00526	6.76456	11.1365	21.7728	37.2913	56.9889
23.904	3.2322	3.21667	3.63976	3.94627	4.99355	6.77581	11.1553	21.8155	37.4047	57.1569
24.004	3.20721	3.20714	3.60728	3.93643	4.98372	6.77409	11.1465	21.8566	37.4965	57.3071
24.104	3.20712	3.2033	3.61515	3.9329	4.99143	6.78197	11.1614	21.9076	37.5904	57.4909
24.204	3.21307	3.20127	3.62063	3.93087	4.98957	6.78776	11.1714	21.9796	37.7286	57.6731
24.304	3.20899	3.19707	3.60922	3.93868	4.9855	6.80339	11.1833	22.034	37.8346	57.8482
24.404	3.17806	3.17017	3.60108	3.91883	4.9744	6.80354	11.2067	22.0735	37.9475	58.0087
24.504	3.1876	3.1758	3.59547	3.91322	4.98347	6.81307	11.2243	22.1496	38.0863	58.1942
24.604	3.16994	3.16613	3.58531	3.91525	4.98207	6.82292	11.2379	22.2223	38.1935	58.3447
24.704	3.17416	3.16236	3.58172	3.91102	4.98582	6.83088	11.2694	22.2884	38.2913	58.5318
24.804	3.17384	3.16222	3.57407	3.91135	4.98988	6.83807	11.3043	22.3587	38.4126	58.6923
24.904	3.16987	3.15807	3.58164	3.9072	5.0048	6.8344	11.3076	22.4174	38.5135	58.8561
25.004	3.16657	3.14276	3.56585	3.89939	4.98995	6.83909	11.3243	22.4914	38.6115	59.001
25.104	3.16595	3.14682	3.55446	3.89595	4.98981	6.84221	11.3553	22.5503	38.7132	59.1769
25.204	3.16579	3.15417	3.5543	3.90329	5.00136	6.85784	11.4018	22.6395	38.8615	59.3522
25.304	3.14291	3.13503	3.54688	3.89149	5.00128	6.8587	11.4021	22.6904	38.971	59.505
25.404	3.15229	3.13268	3.54406	3.88932	4.99941	6.87933	11.4194	22.7474	39.0785	59.6623
25.504	3.14829	3.12525	3.5332	3.87469	4.99949	6.89143	11.4431	22.8099	39.2107	59.8233
25.604	3.13064	3.11901	3.52696	3.87565	4.99699	6.893	11.4761	22.8546	39.2948	59.969
25.704	3.12853	3.11721	3.52876	3.86634	4.98363	6.8951	11.4975	22.8843	39.3946	60.1278
25.804	3.10565	3.10558	3.50914	3.86595	4.97621	6.903	11.5171	22.9542	39.5043	60.2763
25.904	3.09563	3.09182	3.49195	3.84095	4.9698	6.90878	11.5187	22.9992	39.5996	60.4422
26.004	3.08353	3.08393	3.49578	3.84087	4.96238	6.92042	11.5425	23.0615	39.7011	60.5862
26.104	3.07236	3.08401	3.49165	3.82893	4.95808	6.92049	11.562	23.1008	39.8223	60.7318
26.204	3.06056	3.06846	3.46859	3.81759	4.95442	6.91323	11.5735	23.1363	39.9165	60.8793
26.304	3.05096	3.07433	3.47398	3.81173	4.94887	6.92987	11.5918	23.2003	40.0201	61.0305
26.404	3.05431	3.06643	3.45484	3.81556	4.9605	6.93026	11.6222	23.251	40.1328	61.2017
26.504	3.02337	3.05471	3.45437	3.81165	4.96003	6.93026	11.6303	23.2864	40.2308	61.3625
26.604	3.02167	3.05284	3.43344	3.81322	4.94691	6.94011	11.6482	23.3585	40.3302	61.5123
26.704	3.02119	3.05284	3.44094	3.80196	4.96644	6.94791	11.6829	23.4095	40.4399	61.6645
26.804	3.00385	3.04284	3.42344	3.79978	4.96785	6.94964	11.6932	23.4701	40.5589	61.8151
26.904	2.99032	3.02947	3.42179	3.78642	4.9587	6.9558	11.7184	23.5461	40.6861	61.9814
27.004	2.99604	3.02721	3.41906	3.78385	4.96378	6.97308	11.7358	23.5909	40.8124	62.1592
27.104	2.98853	3.01549	3.40438	3.77681	4.953	6.97354	11.7478	23.6537	40.9344	62.3546
27.204	3.00385	3.01206	3.41141	3.78415	4.96785	6.98917	11.7822	23.7279	41.0627	62.5339
27.304	2.98424	3.01541	3.39648	3.77283	4.95245	7.00034	11.7717	23.7978	41.1526	62.6944
27.404	2.9822	3.00182	3.39414	3.77001	4.94668	6.99847	11.8193	23.8588	41.26	62.8526
27.504	2.9808	2.99244	3.3921	3.7611	4.94854	6.99689	11.8415	23.9388	41.3596	63.0296
27.604	2.9726	2.99206	3.39219	3.76072	4.95614	7.00823	11.8689	24.005	41.4686	63.1823
27.704	2.97087	2.98659	3.37891	3.75525	4.94707	6.99495	11.8866	24.0657	41.5764	63.3604
27.804	2.97651	2.98425	3.39579	3.76462	4.95206	7.00433	11.9271	24.1303	41.6835	63.5495
27.904	2.97228	2.97659	3.38015	3.75649	4.94457	7.0162	11.9469	24.2043	41.7777	63.7018
28.004	2.95337	2.96909	3.36141	3.74947	4.93738	7.01651	11.9705	24.267	41.8753	63.8395
28.104	2.94721	2.96667	3.37071	3.74705	4.94621	7.02581	11.9876	24.335	41.9745	64.0197
28.204	2.94712	2.95503	3.36671	3.73571	4.93144	7.02229	12.0033	24.3743	42.0729	64.1461
28.304	2.93556	2.95518	3.35141	3.73165	4.9391	7.03043	12.0193	24.421	42.1783	64.3129
28.404	2.91807	2.94143	3.33735	3.72572	4.93676	7.03573	12.0293	24.4621	42.2852	64.4598
28.504	2.91377	2.9337	3.33383	3.72971	4.92886	7.03925	12.0523	24.4972	42.3911	64.6118
28.604	2.90032	2.93166	3.33961	3.72736	4.9273	7.04597	12.0664	24.5461	42.4942	64.7586
28.704	2.90009	2.92423	3.3314	3.71993	4.92737	7.04947	12.1008	24.6085	42.608	64.911
28.804	2.8869	2.91808	3.30618	3.71799	4.92512	7.04753	12.0957	24.6224	42.707	65.0497
28.904	2.88439	2.91213	3.30445	3.71204	4.91949	7.0494	12.1203	24.6792	42.8072	65.1926
29.004	2.86369	2.90237	3.29422	3.70228	4.92097	7.05135	12.1425	24.7198	42.9222	65.3814
29.104	2.87666	2.89659	3.27719	3.70432	4.923	7.05339	12.1754	24.761	43.0021	65.5473
29.204	2.86572	2.89268	3.27328	3.71165	4.91956	7.0612	12.1911	24.8312	43.1388	65.6923
29.304	2.88048	2.89651	3.2768	3.69641	4.92308	7.07705	12.2182	24.8936	43.2567	65.8605
29.404	2.85143	2.87917	3.25148	3.6908	4.90996	7.07863	12.2206	24.9663	43.3678	66.0225
29.504	2.84783	2.8751	3.24789	3.69454	4.91323	7.07517	12.2359	25.0125	43.4923	66.1786
29.604	2.85509	2.87112	3.24391	3.69056	4.91753	7.09042	12.2633	25.0792	43.5982	66.3348
29.704	2.83197	2.85971	3.2325	3.67916	4.91754	7.08682	12.2713	25.1581	43.6999	66.4909
29.804	2.83391	2.86135	3.24555	3.69221	4.9312	7.10018	12.3117	25.2297	43.8106	66.6536
29.904	2.82807	2.85534	3.23203	3.6865	4.93691	7.10198	12.3182	25.3056	43.8949	66.8189
30.004	2.81252	2.84043	3.21618	3.67111	4.92886	7.11003	12.3297	25.3566	44.0004	66.9604
30.104	2.80807	2.84753	3.20812	3.67869	4.9327	7.1137	12.3455	25.4307	44.1053	67.1081
30.204	2.799	2.83799	3.18734	3.66915	4.9269	7.11588	12.3669	25.4953	44.2172	67.2704
30.304	2.78916	2.82815	3.17719	3.66712	4.91363	7.11385	12.3882	25.5324	44.3047	67.4207
30.404	2.80071	2.82815	3.1814	3.67884	4.92504	7.12557	12.4079	25.6065	44.3872	67.5812
30.504	2.79268	2.83214	3.17368	3.67064	4.92886	7.12566	12.4312	25.6461	44.4887	67.7411
30.604	2.78533	2.8126	3.1732	3.65157	4.92152	7.12955	12.4509	25.7196	44.5895	67.8935
30.704	2.78478	2.81252	3.16157	3.65149	4.92096	7.13729	12.4741	25.759	44.6802	68.0539
30.804	2.76345	2.8026	3.14414	3.64908	4.90761	7.13909	12.492	25.7924	44.7909	68.2116
30.904	2.75401	2.80471	3.13453	3.64368	4.91723	7.14901	12.521	25.8409	44.8828	68.3629
31.004	2.74611	2.79698	3.12633	3.63596	4.91324	7.153	12.5447	25.8917	44.9648	68.5336
31.104	2.73861	2.78932	3.11914	3.62829	4.91386	7.15314	12.5564	25.9428	45.0437	68.6871
31.204	2.75338	2.78112	3.12266	3.64353	4.93691	7.16839	12.5913	25.9974	45.1483	68.8737
31.304	2.74424	2.77151	3.11274	3.63392	4.93902	7.16659	12.6206	26.0691	45.2211	69.0129
31.404	2.7383	2.76573	3.09898	3.63596	4.94075	7.17253	12.6228	26.1227	45.3204	69.1669
31.504	2.73618	2.75611	3.08593	3.62586	4.93534	7.1751	12.6369	26.1634	45.4246	69.3057
31.604	2.7287	2.75597	3.08578	3.61447	4.94254	7.20526	12.6675	26.2098	45.5258	69.4387
31.704	2.7358	2.75182	3.09306	3.62205	4.93856	7.19768	12.6909	26.2494	45.6385	69.5905
31.804	2.71876	2.74619	3.07992	3.61641	4.93714	7.20377	12.7085	26.3328	45.7431	69.7372
31.904	2.71846	2.73839	3.07211	3.61642	4.93668	7.20378	12.7281	26.3956	45.8868	69.8896
32.004	2.70518	2.73245	3.0657	3.61048	4.93121	7.21737	12.7497	26.4485	45.9828	70.0324
32.104	2.70666	2.72268	3.0525	3.60072	4.92878	7.21932	12.7636	26.501	46.0786	70.1712
32.204	2.69361	2.71323	3.05086	3.6108	4.92731	7.23722	12.8003	26.5663	46.221	70.341
32.304	2.6915	2.72268	3.06422	3.61196	4.92878	7.25057	12.8222	26.6379	46.3319	70.4836
32.404	2.68908	2.71682	3.05788	3.60236	4.92339	7.25253	12.8589	26.6944	46.4322	70.6258
32.504	2.67751	2.70495	3.04649	3.58298	4.93075	7.25237	12.8745	26.7413	46.5331	70.7744
32.604	2.66573	2.69737	3.03891	3.58713	4.92738	7.26433	12.898	26.796	46.6352	70.935
32.704	2.66033	2.69151	3.03274	3.58079	4.92933	7.26627	12.92	26.857	46.7271	71.1122
32.804	2.65963	2.68737	3.0211	3.56541	4.93644	7.28527	12.9661	26.9345	46.8041	71.2608
32.904	2.64463	2.68362	3.02468	3.56947	4.94097	7.28213	12.9899	26.9778	46.891	71.4246
33.004	2.64025	2.67581	3.00563	3.57337	4.94097	7.30135	13.0171	27.0245	46.981	71.5775
33.104	2.64064	2.67589	3.0054	3.57346	4.95247	7.31316	13.0332	27.0797	47.0942	71.7371
33.204	2.63103	2.67002	3.00375	3.56728	4.95815	7.32682	13.0779	27.136	47.2052	71.8803
33.304	2.63448	2.67393	2.99594	3.56369	4.95052	7.33824	13.0933	27.191	47.2994	72.0322
33.404	2.62673	2.66198	3.00304	3.56345	4.95011	7.34222	13.1318	27.2806	47.4201	72.2038
33.504	2.62087	2.64862	2.97844	3.5579	4.94503	7.33666	13.1271	27.3254	47.5161	72.3506
33.604	2.60542	2.6444	2.97422	3.55369	4.95206	7.34417	13.1616	27.3803	47.6092	72.5064
33.704	2.61299	2.64073	2.98226	3.55001	4.94465	7.36033	13.1929	27.4778	47.7389	72.6396
33.804	2.60353	2.64268	2.98392	3.56321	4.95082	7.37761	13.2222	27.5304	47.85	72.8134
33.904	2.5937	2.63268	2.97375	3.54978	4.96035	7.37933	13.2397	27.5909	47.9686	72.9636
34.004	2.59946	2.62721	2.95703	3.5443	4.96612	7.39338	13.258	27.6443	48.0847	73.1182
34.104	2.60525	2.63268	2.97422	3.54978	4.96786	7.41058	13.2943	27.7196	48.1833	73.2643
34.204	2.58612	2.62932	2.95836	3.54611	4.95621	7.403	13.3067	27.7628	48.2818	73.3977
34.304	2.59728	2.63674	2.95484	3.54572	4.95269	7.41463	13.3336	27.8218	48.3946	73.565
34.404	2.58393	2.63073	2.96055	3.54002	4.95809	7.41644	13.3509	27.878	48.4904	73.7041
34.504	2.57384	2.62112	2.96235	3.52993	4.96003	7.42635	13.3493	27.919	48.5781	73.8304
34.604	2.56837	2.61503	2.94906	3.5129	4.95472	7.43229	13.3785	27.9798	48.6821	73.9662
34.704	2.56464	2.60362	2.95297	3.52072	4.95833	7.44011	13.3904	28.0382	48.7877	74.122
34.804	2.57564	2.60339	2.95274	3.52048	4.96964	7.44769	13.4134	28.0889	48.869	74.2744
34.904	2.55627	2.60354	2.95679	3.52454	4.96246	7.45174	13.4331	28.1514	48.9632	74.4149
35.004	2.53704	2.59573	2.95632	3.51643	4.96198	7.46346	13.4333	28.1946	49.0532	74.5672
35.104	2.5312	2.58972	2.93907	3.50291	4.95644	7.47698	13.4583	28.2392	49.1291	74.7018
35.204	2.53713	2.58409	2.93314	3.5051	4.95052	7.48355	13.4724	28.3004	49.233	74.8447
35.304	2.53463	2.58581	2.93906	3.50681	4.96425	7.50433	13.4974	28.372	49.3161	74.999
35.404	2.5158	2.57432	2.92757	3.50657	4.96449	7.51237	13.5056	28.431	49.3912	75.1669
35.504	2.5251	2.57237	2.93297	3.49338	4.96988	7.52214	13.5152	28.4796	49.5024	75.3056
35.604	2.52534	2.57214	2.9332	3.49314	4.96981	7.52972	13.5428	28.5264	49.6	75.4658
35.704	2.51556	2.56252	2.92359	3.48305	4.9605	7.53182	13.5639	28.5601	49.6918	75.6121
35.804	2.51705	2.55651	2.91758	3.47361	4.97402	7.53362	13.5737	28.6044	49.7643	75.7394
35.904	2.5001	2.5469	2.91969	3.464	4.97565	7.53573	13.5879	28.6335	49.8828	75.8815
36.004	2.49416	2.54112	2.91391	3.46964	4.97005	7.54948	13.6129	28.6793	49.9786	76.0209
36.104	2.49213	2.53112	2.91142	3.45213	4.97207	7.55901	13.6304	28.7396	50.0588	76.1432
36.204	2.49572	2.53127	2.90406	3.46009	4.97956	7.57088	13.6621	28.8096	50.188	76.284
36.304	2.47799	2.51745	2.89758	3.46532	4.97355	7.57269	13.6873	28.8624	50.2948	76.4072
36.404	2.46899	2.50845	2.88875	3.45229	4.96082	7.57463	13.7171	28.9232	50.3952	76.5382
36.504	2.4819	2.52135	2.90195	3.45048	4.97762	7.58831	13.7532	29.0072	50.5096	76.6647
36.604	2.45307	2.51159	2.90391	3.45963	4.97941	7.59026	13.771	29.0675	50.5783	76.8346
36.704	2.45501	2.50245	2.8943	3.44251	4.96996	7.58846	13.7925	29.1285	50.69	76.9543
36.804	2.44939	2.51182	2.90023	3.45235	4.96792	7.5983	13.8106	29.1964	50.7778	77.1005
36.904	2.4494	2.50792	2.89603	3.45627	4.96449	7.61394	13.8454	29.2513	50.8946	77.2493
37.004	2.45681	2.50378	2.8961	3.45213	4.97958	7.61761	13.8533	29.3212	50.9889	77.3932
37.104	2.44884	2.50002	2.89234	3.44837	4.96832	7.62557	13.8803	29.3762	51.0938	77.5301
37.204	2.44135	2.49206	2.89219	3.45165	4.96769	7.62932	13.9002	29.4193	51.1882	77.6901
37.304	2.43713	2.4844	2.88406	3.44056	4.9602	7.62948	13.923	29.4698	51.2821	77.8353
37.404	2.42361	2.4901	2.8707	3.43845	4.95792	7.63909	13.9295	29.5267	51.3885	78.0044
37.504	2.40791	2.47472	2.86704	3.42276	4.94301	7.64323	13.9566	29.5617	51.4633	78.1342
37.604	2.41401	2.48034	2.87266	3.43212	4.95988	7.64886	13.9897	29.6065	51.5668	78.2725
37.704	2.404	2.46299	2.86265	3.41134	4.94691	7.65886	14.0113	29.6593	51.6704	78.392
37.804	2.39454	2.46495	2.86508	3.42111	4.96809	7.68034	14.0411	29.7083	51.7623	78.5536
37.904	2.38471	2.45495	2.85477	3.42283	4.95058	7.68253	14.0615	29.7724	51.8733	78.6846
38.004	2.39611	2.4551	2.85523	3.42268	4.96246	7.71346	14.0742	29.8316	51.9824	78.8451
38.104	2.38274	2.45315	2.85281	3.42103	4.96784	7.71932	14.111	29.8874	52.0591	79.0339
38.204	2.38471	2.44714	2.83555	3.42673	4.962	7.72503	14.117	29.921	52.1657	79.134
38.304	2.37838	2.43784	2.8372	3.41696	4.96378	7.7226	14.138	29.954	52.2738	79.276
38.404	2.3515	2.42221	2.81453	3.41353	4.93738	7.70839	14.1424	30.0092	52.3683	79.4019
38.504	2.34595	2.4237	2.81602	3.42283	4.95058	7.74065	14.1714	30.046	52.5018	79.5319
38.604	2.34924	2.42025	2.82008	3.4186	4.95464	7.74862	14.1987	30.1167	52.5887	79.6883
38.704	2.34713	2.42535	2.81797	3.40525	4.96395	7.75432	14.2049	30.1649	52.6835	79.819
38.804	2.33736	2.40838	2.8082	3.40673	4.95449	7.76409	14.2261	30.2025	52.7561	79.958
38.904	2.3126	2.40987	2.8025	3.38978	4.96003	7.7701	14.2402	30.2864	52.8675	80.1204
39.004	2.32033	2.39073	2.80992	3.39377	4.95277	7.78534	14.2672	30.3336	52.9342	80.2685
39.104	2.32244	2.38487	2.79281	3.3879	4.95832	7.78776	14.2888	30.4098	53.0419	80.3762
39.204	2.32173	2.38463	2.79258	3.39939	4.96183	7.79924	14.304	30.4794	53.1581	80.5319
39.304	2.30447	2.37518	2.78251	3.39713	4.94863	7.79729	14.3099	30.5287	53.2507	80.6628
39.404	2.30854	2.37878	2.77891	3.39744	4.94425	7.80511	14.3335	30.6029	53.3553	80.7998
39.504	2.30775	2.3555	2.77906	3.3854	4.93316	7.80135	14.3457	30.6614	53.4457	80.9364
39.604	2.28135	2.35159	2.77516	3.37025	4.93707	7.81698	14.373	30.7315	53.5279	81.0926
39.704	2.29682	2.35534	2.77843	3.38571	4.95223	7.83214	14.4036	30.7943	53.6565	81.2256
39.804	2.28853	2.34409	2.75547	3.374	4.94082	7.82464	14.4116	30.8603	53.7736	81.3815
39.904	2.27901	2.338	2.74564	3.37198	4.94254	7.82292	14.4254	30.9098	53.8815	81.5248
40.004	2.26954	2.33994	2.74007	3.36642	4.94074	7.84393	14.4473	30.9622	53.9848	81.6669
40.104	2.27338	2.33581	2.74375	3.36228	4.94082	7.84026	14.4627	31.0209	54.0785	81.7959
40.204	2.2712	2.31877	2.73766	3.36791	4.94692	7.85417	14.4958	31.0734	54.1665	81.9579
40.304	2.26735	2.32183	2.72227	3.35251	4.95058	7.85784	14.515	31.1283	54.2674	82.0947
40.404	2.25361	2.30509	2.72445	3.35079	4.96011	7.86002	14.5215	31.1771	54.3326	82.2333
40.504	2.25338	2.31237	2.72422	3.36198	4.94863	7.87933	14.5601	31.2392	54.4221	82.3625
40.604	2.24377	2.29495	2.71461	3.34516	4.95043	7.88143	14.5932	31.2886	54.5218	82.4972
40.704	2.22666	2.28956	2.72	3.34681	4.94488	7.88339	14.6069	31.3332	54.6024	82.6395
40.804	2.22829	2.28698	2.71415	3.35251	4.95402	7.89252	14.6131	31.3935	54.701	82.778
40.904	2.21627	2.27917	2.69883	3.35612	4.94668	7.893	14.644	31.433	54.7643	82.8994
41.004	2.20354	2.27377	2.69344	3.34322	4.94862	7.89932	14.6619	31.4784	54.868	83.0312
41.104	2.22213	2.2694	2.70078	3.3579	4.96426	7.91448	14.6968	31.5557	54.9885	83.2101
41.204	2.21087	2.25814	2.68875	3.33509	4.9641	7.91464	14.7168	31.5948	55.0943	83.3312
41.304	2.20455	2.25542	2.68711	3.3447	4.9623	7.92004	14.7454	31.6322	55.2053	83.4655
41.404	2.19721	2.2401	2.6793	3.33689	4.96574	7.91644	14.7651	31.6752	55.2951	83.5866
41.504	2.19479	2.23455	2.68125	3.34275	4.96816	7.93041	14.7943	31.7196	55.4183	83.7217
41.604	2.18893	2.2362	2.67509	3.3447	4.97372	7.93206	14.8045	31.753	55.5253	83.8561
41.704	2.16955	2.22854	2.67164	3.33704	4.96636	7.94363	14.8273	31.7769	55.5965	83.9896
41.804	2.15448	2.22128	2.66391	3.32884	4.97817	7.94011	14.8321	31.8195	55.6974	84.1223
41.904	2.16775	2.22253	2.67297	3.31901	4.99113	7.94964	14.8724	31.849	55.7932	84.2721
42.004	2.15768	2.21667	2.65586	3.30564	4.97402	7.96331	14.894	31.921	55.8846	84.3994
42.104	2.14619	2.20518	2.65609	3.30587	4.98176	7.96354	14.9058	31.9723	55.9716	84.5126
42.204	2.14854	2.20705	2.65797	3.31556	4.98394	7.97323	14.9355	32.0445	56.0664	84.6165
42.304	2.14821	2.20737	2.65781	3.31541	4.9955	7.98479	14.9663	32.0829	56.1447	84.7686
42.404	2.14986	2.21276	2.65195	3.30955	5.00089	7.98675	14.9798	32.1358	56.2172	84.8918
42.504	2.13643	2.20714	2.65775	3.30392	4.99184	7.99284	14.9942	32.193	56.3051	85.0266
42.604	2.12299	2.19714	2.64805	3.31298	5.00887	8.01019	15.0229	32.2802	56.389	85.153
42.704	2.13469	2.19729	2.65601	3.3097	5.01276	8.02205	15.0429	32.3316	56.4711	85.2863
42.804	2.13424	2.18932	2.64758	3.30173	5.00136	8.0219	15.0657	32.4017	56.5651	85.4152
42.904	2.12299	2.18572	2.63242	3.30924	5.00918	8.02972	15.0696	32.4796	56.6776	85.5632
43.004	2.13439	2.19338	2.64429	3.30189	5.02058	8.0494	15.1015	32.5308	56.7676	85.6926
43.104	2.11666	2.17565	2.6461	3.29588	5.02254	8.05511	15.1226	32.5829	56.8444	85.8351
43.204	2.11696	2.17612	2.64562	3.30369	5.02237	8.06292	15.1536	32.642	56.9533	85.9678
43.304	2.1076	2.17783	2.62453	3.29415	5.00129	8.07291	15.1638	32.6949	57.0533	86.1064
43.404	2.11861	2.17791	2.62852	3.30564	5.00527	8.07269	15.1873	32.7846	57.1545	86.2272
43.504	2.10175	2.17198	2.6229	3.29955	5.01871	8.07878	15.209	32.8253	57.2392	86.3626
43.604	2.10885	2.16784	2.61828	3.28416	5.02285	8.0937	15.2357	32.8724	57.3241	86.4875
43.704	2.10915	2.16784	2.61485	3.29557	5.03426	8.09026	15.2635	32.9112	57.4221	86.6393
43.804	2.09565	2.15807	2.6168	3.27782	5.02433	8.10394	15.2847	32.9838	57.514	86.751
43.904	2.09908	2.14635	2.61649	3.27439	5.03262	8.11175	15.2962	33.0536	57.6154	86.8679
44.004	2.09346	2.14121	2.60336	3.26877	5.03841	8.11784	15.3103	33.1068	57.6959	86.9719
44.104	2.09158	2.15026	2.60899	3.26658	5.03605	8.12347	15.3397	33.1752	57.8068	87.0871
44.204	2.08198	2.1444	2.60313	3.27244	5.03066	8.12933	15.365	33.2313	57.8988	87.2061
44.304	2.07955	2.13854	2.60899	3.27439	5.04433	8.13097	15.3782	33.265	57.9943	87.3483
44.404	2.06423	2.13464	2.60461	3.27048	5.05949	8.13909	15.3943	33.3272	58.0917	87.4855
44.504	2.06588	2.12878	2.5875	3.27604	5.0541	8.14495	15.4154	33.3759	58.1838	87.6201
44.604	2.05088	2.12112	2.59156	3.26087	5.05395	8.1376	15.4274	33.4273	58.2739	87.7489
44.704	2.05431	2.12502	2.59547	3.2643	5.06206	8.16854	15.4546	33.4893	58.3906	87.8859
44.804	2.04635	2.10955	2.59501	3.25291	5.06144	8.1798	15.4744	33.5206	58.4655	88.0143
44.904	2.0462	2.11691	2.58735	3.25323	5.06145	8.18386	15.4938	33.552	58.5626	88.1475
45.004	2.01416	2.09238	2.58579	3.26244	5.0602	8.17839	15.5193	33.6085	58.651	88.2939
45.104	2.03854	2.10924	2.59093	3.25681	5.07706	8.19573	15.5482	33.642	58.7463	88.4522
45.204	2.01753	2.09948	2.57774	3.24705	5.06387	8.19769	15.5584	33.6827	58.8339	88.5905
45.304	2.02923	2.09963	2.57789	3.25892	5.07573	8.21737	15.5856	33.7456	58.9168	88.7196
45.404	2.02111	2.09182	2.57008	3.25892	5.07543	8.21737	15.6011	33.7964	59.0059	88.8332
45.504	2.00971	2.09167	2.58134	3.25877	5.07949	8.23675	15.6209	33.8583	59.0998	88.9699
45.604	2.01736	2.08776	2.56945	3.26611	5.08292	8.24456	15.6362	33.9017	59.182	89.1182
45.704	2.01971	2.08244	2.56039	3.25704	5.07777	8.24674	15.6617	33.9778	59.2895	89.2528
45.804	2.02291	2.08971	2.56016	3.25681	5.08926	8.25823	15.6697	34.0287	59.3675	89.3819
45.904	2.01924	2.08604	2.55649	3.25314	5.09262	8.27409	15.6965	34.0949	59.4653	89.5072
46.004	2.00759	2.08581	2.56797	3.26463	5.08535	8.28558	15.7166	34.1342	59.5624	89.6475
46.104	2.00385	2.0819	2.56359	3.26072	5.08878	8.28948	15.7318	34.1889	59.6408	89.7531
46.204	2.00971	2.07652	2.54649	3.26237	5.0834	8.29534	15.7534	34.2728	59.7132	89.8799
46.304	2.00564	2.07214	2.55009	3.25095	5.087	8.31097	15.7923	34.3194	59.8029	90.0051
46.404	1.99963	2.06643	2.54859	3.24525	5.0855	8.31307	15.8066	34.3643	59.9029	90.1398
46.504	1.99752	2.06432	2.55821	3.25439	5.09074	8.32269	15.8357	34.4017	59.9753	90.2666
46.604	1.99799	2.0648	2.5582	3.24314	5.09168	8.34222	15.8745	34.4525	60.0725	90.4035
46.704	1.99025	2.06847	2.55844	3.24308	5.1066	8.34636	15.879	34.5028	60.1661	90.5282
46.804	2.00338	2.06628	2.56359	3.25321	5.10879	8.35979	15.9232	34.5287	60.2429	90.6436
46.904	1.99799	2.06042	2.54649	3.25486	5.11465	8.36565	15.9373	34.5931	60.3537	90.7785
47.004	1.99212	2.05502	2.55219	3.24915	5.11645	8.37948	15.9702	34.6377	60.4458	90.9054
47.104	2.00323	2.06612	2.5561	3.26447	5.12379	8.40261	15.9935	34.7004	60.5626	91.0459
47.204	1.99619	2.05862	2.54859	3.26478	5.11285	8.40682	16.0171	34.7434	60.6333	91.1906
47.304	1.99752	2.05651	2.5582	3.26267	5.12246	8.41253	16.0425	34.7728	60.7248	91.3174
47.404	1.99416	2.05284	2.55406	3.2587	5.11848	8.42058	16.0508	34.839	60.8385	91.4428
47.504	1.98385	2.04722	2.53672	3.25681	5.12441	8.42182	16.0872	34.8724	60.9143	91.5576
47.604	1.98064	2.04307	2.54086	3.25314	5.13245	8.41862	16.0996	34.9391	61.0201	91.683
47.704	1.98604	2.04503	2.54282	3.26291	5.14223	8.44011	16.1326	34.9993	61.1035	91.8176
47.804	1.97455	2.0451	2.5543	3.26267	5.15323	8.45159	16.1634	35.0619	61.1781	91.9426
47.904	1.98009	2.05862	2.54829	3.25697	5.1441	8.4537	16.166	35.1065	61.266	92.0695
48.004	1.97439	2.05261	2.54649	3.26267	5.1498	8.46722	16.2026	35.1475	61.3382	92.1924
48.104	1.97033	2.04885	2.55055	3.25892	5.14558	8.47518	16.2304	35.2183	61.416	92.3177
48.204	1.9687	2.04675	2.54797	3.26462	5.14004	8.48089	16.2552	35.2626	61.4963	92.4483
48.304	1.9587	2.0255	2.53891	3.25463	5.14223	8.48277	16.2657	35.3239	61.5922	92.5365
48.404	1.96432	2.03112	2.54453	3.24947	5.16708	8.48901	16.3021	35.3993	61.7074	92.6748
48.504	1.9611	2.03979	2.54852	3.26844	5.15604	8.50471	16.3264	35.435	61.7975	92.8082
48.604	1.96041	2.05456	2.54453	3.26072	5.1791	8.52776	16.3608	35.4896	61.8871	92.9248
48.704	1.95502	2.03698	2.5382	3.25486	5.17324	8.5219	16.3665	35.5419	61.9748	93.0363
48.804	1.9547	2.04494	2.53492	3.25939	5.18073	8.53768	16.3825	35.5969	62.0692	93.1535
48.904	1.95284	2.03136	2.53258	3.26877	5.17543	8.54753	16.4122	35.65	62.1764	93.2724
49.004	1.94118	2.03112	2.52891	3.27978	5.18691	8.5548	16.431	35.7079	62.2775	93.3936
49.104	1.94526	2.03893	2.525	3.2651	5.19082	8.55511	16.4471	35.7631	62.3639	93.5265
49.204	1.94494	2.03518	2.53266	3.27212	5.19848	8.5626	16.4821	35.8176	62.4693	93.6437
49.304	1.94916	2.03893	2.53672	3.27681	5.20644	8.57464	16.4974	35.8837	62.5666	93.757
49.404	1.93728	2.0158	2.525	3.27634	5.20254	8.57073	16.5135	35.9232	62.6408	93.8975
49.504	1.94502	2.02354	2.53696	3.28439	5.21449	8.58269	16.5254	35.9933	62.7311	94.0268
49.604	1.93775	2.02331	2.54844	3.28416	5.21426	8.60198	16.5522	36.0092	62.8127	94.1592
49.704	1.94088	2.01206	2.54406	3.28025	5.21769	8.60589	16.5716	36.0675	62.9066	94.292
49.804	1.94182	2.02377	2.53328	3.29244	5.20691	8.61807	16.5921	36.1268	63.0202	94.4294
49.904	1.95486	2.02526	2.54258	3.29392	5.22012	8.63909	16.6204	36.1908	63.112	94.5635
50.004	1.95502	2.02526	2.54227	3.30173	5.21981	8.65081	16.6401	36.2494	63.2206	94.6926
50.104	1.9565	2.0155	2.53672	3.29197	5.22207	8.66027	16.6424	36.3017	63.2897	94.8272
50.204	1.94118	2.01159	2.54063	3.28806	5.21769	8.65667	16.6697	36.3451	63.3944	94.9284
50.304	1.94283	1.99401	2.53429	3.2822	5.2123	8.66253	16.6946	36.3978	63.4714	95.044
50.404	1.94331	1.99432	2.52305	3.2822	5.22012	8.68206	16.7107	36.4483	63.5803	95.173
50.504	1.93713	1.99612	2.51734	3.28822	5.22613	8.68807	16.7246	36.4859	63.6646	95.3078
50.604	1.94088	1.99987	2.53281	3.29197	5.23769	8.69964	16.771	36.5482	63.7697	95.4328
50.704	1.92573	1.99253	2.525	3.29197	5.2413	8.71136	16.7752	36.6303	63.8402	95.5459
50.804	1.93713	2.00393	2.52515	3.29165	5.24175	8.72276	16.8022	36.6929	63.934	95.6825
50.904	1.92315	2.00167	2.53071	3.28986	5.25074	8.71754	16.82	36.7292	63.9983	95.8021
51.004	1.91189	1.99792	2.53837	3.28611	5.24355	8.73627	16.8472	36.7728	64.0764	95.9264
51.104	1.91401	1.99206	2.52531	3.28025	5.24941	8.7387	16.8533	36.8292	64.1486	96.0537
51.204	1.91994	1.98644	2.52689	3.28635	5.25504	8.7448	16.8868	36.8551	64.213	96.1576
51.304	1.92135	1.99206	2.525	3.29197	5.25692	8.76995	16.9036	36.9193	64.2975	96.2842
51.404	1.9215	1.99221	2.53297	3.29212	5.24957	8.77792	16.9199	36.982	64.3989	96.4017
51.504	1.92182	1.99253	2.53281	3.29197	5.26894	8.78948	16.951	37.0282	64.4686	96.542
51.604	1.9194	1.99792	2.53868	3.29392	5.26308	8.80315	16.9759	37.0814	64.5451	96.6772
51.704	1.91939	1.99822	2.5382	3.29362	5.2748	8.81487	16.992	37.1322	64.6117	96.8254
51.804	1.90408	1.99401	2.53477	3.2822	5.27824	8.81878	17.019	37.1592	64.7014	96.9463
51.904	1.91158	1.99401	2.53477	3.2822	5.27871	8.8305	17.0428	37.2221	64.799	97.071
52.004	1.89838	1.98815	2.53672	3.28806	5.28066	8.83245	17.0677	37.2743	64.891	97.1792
52.104	1.88815	1.97839	2.51915	3.27782	5.28231	8.8344	17.074	37.2924	64.9748	97.2975
52.204	1.88845	1.97839	2.51914	3.27439	5.28652	8.85393	17.0933	37.3431	65.0843	97.4072
52.304	1.88057	1.97472	2.52328	3.26291	5.29066	8.86932	17.125	37.3976	65.1821	97.5326
52.404	1.87252	1.97448	2.52258	3.27096	5.30167	8.86956	17.1522	37.4369	65.2682	97.6729
52.504	1.87299	1.96323	2.51133	3.28173	5.29043	8.87737	17.1712	37.4874	65.389	97.8019
52.604	1.86909	1.97057	2.51914	3.26658	5.29403	8.88519	17.199	37.5346	65.4865	97.9229
52.704	1.86814	1.95886	2.50712	3.25486	5.28652	8.88128	17.2068	37.5849	65.5456	98.0283
52.804	1.84956	1.95885	2.49961	3.26658	5.29386	8.90081	17.2342	37.6249	65.6542	98.1379
52.904	1.84939	1.95885	2.49961	3.26658	5.28262	8.91253	17.2651	37.6942	65.7245	98.2783
53.004	1.84127	1.95104	2.49961	3.25877	5.29824	8.90472	17.2806	37.7338	65.8073	98.3879
53.104	1.83588	1.93347	2.49375	3.2526	5.30019	8.91027	17.2908	37.7784	65.8908	98.5147
53.204	1.82986	1.93963	2.4882	3.24735	5.30636	8.91705	17.3162	37.8356	65.9753	98.6382
53.304	1.83752	1.94729	2.50727	3.25471	5.32105	8.93972	17.3468	37.9133	66.0528	98.7782
53.404	1.8297	1.93948	2.5032	3.25063	5.30621	8.93581	17.3711	37.9488	66.147	98.9036
53.504	1.82792	1.93722	2.48969	3.24885	5.31567	8.93777	17.3883	37.9973	66.2383	99.0106
53.604	1.8276	1.93347	2.49375	3.24509	5.31161	8.95354	17.4154	38.0517	66.3049	99.128
53.704	1.824	1.92956	2.48985	3.24119	5.31973	8.95745	17.4194	38.099	66.3988	99.2609
53.804	1.83221	1.92979	2.49008	3.24876	5.31996	8.96941	17.4434	38.1578	66.4887	99.3826
53.904	1.83932	1.91784	2.48563	3.23338	5.32363	8.97698	17.4583	38.2123	66.5746	99.5182
54.004	1.82807	1.91831	2.48985	3.23338	5.33535	8.98479	17.4858	38.294	66.6757	99.6011
54.104	1.82517	1.9237	2.48399	3.23923	5.34121	8.99065	17.504	38.351	66.7404	99.7237
54.204	1.80854	1.91784	2.47813	3.23338	5.34316	8.99261	17.533	38.4154	66.8124	99.8469
54.304	1.82009	1.90612	2.48985	3.24509	5.35488	9.00433	17.564	38.474	66.8835	99.9678
54.404	1.81979	1.89831	2.48203	3.23728	5.35488	9.00433	17.5799	38.5365	66.9842	100.07
54.504	1.80221	1.88494	2.47618	3.23893	5.36027	9.00971	17.6126	38.5892	67.0295	100.185
54.604	1.79244	1.88269	2.46641	3.22166	5.34707	8.99651	17.6111	38.661	67.1175	100.304
54.704	1.79244	1.88316	2.47375	3.22166	5.35879	9.00823	17.6499	38.7084	67.1994	100.433
54.804	1.78658	1.87682	2.45664	3.22752	5.36074	9.01409	17.6673	38.765	67.2839	100.56
54.904	1.78683	1.87659	2.45641	3.22681	5.37223	9.02137	17.6949	38.8231	67.4039	100.677
55.004	1.7804	1.86721	2.44703	3.214	5.36285	9.0162	17.7047	38.876	67.4657	100.8
55.104	1.77323	1.86347	2.46235	3.2176	5.38598	9.02761	17.7321	38.927	67.5661	100.933
55.204	1.7633	1.86526	2.45289	3.21955	5.37652	9.01815	17.7534	38.9566	67.6512	101.044
55.304	1.76314	1.85369	2.45274	3.2197	5.38808	9.03002	17.7693	39.0189	67.7483	101.161
55.404	1.74978	1.85534	2.44657	3.21384	5.38973	9.0512	17.7864	39.0517	67.8324	101.273
55.504	1.75338	1.85143	2.44297	3.22166	5.37832	9.04699	17.7908	39.0753	67.9304	101.394
55.604	1.7358	1.84558	2.43711	3.21532	5.38418	9.05315	17.812	39.1322	68.0256	101.505
55.704	1.72994	1.83971	2.43078	3.20603	5.38613	9.04729	17.8299	39.1771	68.1058	101.612
55.804	1.7305	1.8398	2.43134	3.20611	5.38621	9.06691	17.869	39.2353	68.2078	101.741
55.904	1.72213	1.83237	2.42344	3.20994	5.38956	9.07073	17.8802	39.2787	68.2889	101.835
56.004	1.72213	1.83581	2.42344	3.20994	5.39004	9.09026	17.9002	39.337	68.36	101.952
56.104	1.71041	1.83221	2.42735	3.20603	5.39394	9.09417	17.9272	39.3646	68.469	102.05
56.204	1.70486	1.83385	2.42149	3.21189	5.3998	9.10003	17.9412	39.4286	68.53	102.161
56.304	1.69479	1.81628	2.41563	3.20573	5.40176	9.11401	17.9661	39.4737	68.6135	102.296
56.404	1.69526	1.81628	2.42735	3.19822	5.40176	9.13293	17.9861	39.5248	68.7035	102.417
56.504	1.69088	1.80847	2.41954	3.19822	5.40566	9.13714	18.0054	39.5751	68.7775	102.55
56.604	1.6794	1.79698	2.41977	3.19798	5.4059	9.14519	18.0293	39.6149	68.8561	102.679
56.704	1.67916	1.79722	2.41953	3.1865	5.4252	9.15667	18.0482	39.6732	68.9455	102.831
56.804	1.67931	1.8008	2.41938	3.20618	5.42534	9.17635	18.0683	39.7354	69.0357	102.949
56.904	1.67376	1.79494	2.40601	3.20033	5.42699	9.18221	18.1011	39.7883	69.1117	103.056
57.004	1.66744	1.78893	2.4	3.20603	5.42519	9.19573	18.115	39.8256	69.1957	103.179
57.104	1.64986	1.78338	2.40196	3.20017	5.41933	9.19721	18.1284	39.8974	69.2483	103.29
57.204	1.64448	1.78503	2.39562	3.19431	5.43301	9.19183	18.1541	39.9506	69.3244	103.405
57.304	1.65572	1.77331	2.38438	3.19384	5.433	9.21136	18.1732	39.9893	69.4105	103.526
57.404	1.64791	1.7655	2.38828	3.18307	5.43644	9.21526	18.1851	40.0443	69.485	103.616
57.504	1.64791	1.75816	2.38828	3.19384	5.43301	9.23479	18.2088	40.0951	69.5749	103.73
57.604	1.64229	1.76378	2.38266	3.18869	5.4391	9.23668	18.2227	40.1481	69.6782	103.822
57.704	1.64275	1.76377	2.38313	3.18868	5.4391	9.24088	18.2496	40.2184	69.7682	103.942
57.804	1.64986	1.74792	2.39024	3.18455	5.44277	9.25628	18.2654	40.2528	69.8459	104.028
57.904	1.644	1.74236	2.3839	3.1901	5.44833	9.26995	18.2983	40.2982	69.9186	104.132
58.004	1.64431	1.74987	2.38438	3.18259	5.44863	9.28948	18.3138	40.3373	70.0077	104.272
58.104	1.64791	1.73815	2.38047	3.1865	5.44473	9.28558	18.326	40.3839	70.0668	104.359
58.204	1.63667	1.73472	2.38438	3.1826	5.45207	9.3012	18.353	40.431	70.133	104.476
58.304	1.64806	1.74612	2.38406	3.18228	5.45269	9.31307	18.3769	40.482	70.223	104.593
58.404	1.6401	1.73815	2.37656	3.1865	5.46426	9.33636	18.3997	40.5438	70.2933	104.721
58.504	1.62884	1.72706	2.37672	3.17493	5.45269	9.33213	18.4043	40.5835	70.3754	104.816
58.604	1.63619	1.73846	2.37656	3.17478	5.47207	9.34417	18.4349	40.642	70.4418	104.948
58.704	1.63229	1.74206	2.38017	3.17869	5.46816	9.34808	18.451	40.7084	70.5119	105.073
58.804	1.61495	1.7291	2.36703	3.17276	5.47379	9.36198	18.4646	40.7614	70.6044	105.189
58.904	1.61275	1.74596	2.37266	3.17088	5.47598	9.37885	18.4822	40.8295	70.7699	105.331
59.004	1.6069	1.74041	2.3668	3.17626	5.48183	9.38128	18.5154	40.8939	70.8537	105.439
59.104	1.60151	1.73034	2.36094	3.15916	5.47567	9.38714	18.5404	40.9346	70.9768	105.554
59.204	1.60103	1.73034	2.37266	3.15963	5.47988	9.39495	18.56	40.9896	71.0668	105.691
59.304	1.59713	1.72691	2.36875	3.17431	5.48378	9.41027	18.576	41.056	71.153	105.788
59.404	1.58736	1.72839	2.35899	3.1533	5.47355	9.40472	18.597	41.0853	71.2128	105.876
59.504	1.5815	1.71081	2.35313	3.15916	5.46786	9.41839	18.5994	41.1185	71.2702	105.983
59.604	1.5815	1.71111	2.35265	3.15916	5.46035	9.4262	18.6186	41.1498	71.3791	106.081
59.704	1.57775	1.70706	2.34547	3.15588	5.46441	9.43417	18.6264	41.1968	71.4536	106.198
59.804	1.574	1.71128	2.34922	3.17869	5.47988	9.45745	18.6502	41.2274	71.5002	106.312
59.904	1.58198	1.72253	2.36094	3.17869	5.48769	9.46917	18.6814	41.2787	71.5975	106.413
60.004	1.59322	1.72253	2.36063	3.19041	5.49894	9.47698	18.7088	41.306	71.6565	106.499
60.104	1.58759	1.70548	2.3475	3.1843	5.48988	9.48307	18.7341	41.3512	71.7408	106.607
60.204	1.58135	1.71847	2.36078	3.19025	5.49535	9.49636	18.7711	41.3957	71.8278	106.722
60.304	1.57384	1.71096	2.365	3.18274	5.49926	9.50791	18.7944	41.4307	71.8914	106.835
60.404	1.56814	1.70542	2.35899	3.17643	5.49746	9.50237	18.8084	41.4525	71.9753	106.958
60.504	1.56877	1.71713	2.35945	3.16939	5.50526	9.52237	18.8279	41.4842	72.0768	107.099
60.604	1.58736	1.72448	2.3668	3.17673	5.51308	9.54144	18.8631	41.5189	72.1625	107.216
60.704	1.56979	1.71081	2.36094	3.17088	5.51473	9.54339	18.8882	41.5639	72.2385	107.323
60.804	1.56994	1.71096	2.36109	3.17103	5.5191	9.55526	18.9082	41.6226	72.3052	107.441
60.904	1.56783	1.70885	2.3707	3.17673	5.52433	9.57269	18.9365	41.6632	72.4162	107.556
61.004	1.56831	1.70885	2.3707	3.17626	5.5248	9.57269	18.9568	41.7142	72.4943	107.669
61.104	1.55807	1.69909	2.36094	3.16744	5.51504	9.58245	18.9779	41.7553	72.5746	107.777
61.204	1.55807	1.69956	2.36094	3.17822	5.52238	9.59417	18.9861	41.8334	72.6565	107.89
61.304	1.55837	1.69909	2.36094	3.17478	5.52285	9.6134	19.0252	41.8764	72.7543	108.007
61.404	1.55221	1.69353	2.35508	3.16892	5.52871	9.60003	19.0503	41.9174	72.8498	108.103
61.504	1.54853	1.69737	2.35922	3.16525	5.53254	9.61588	19.0699	41.964	72.9443	108.22
61.604	1.55463	1.70299	2.36484	3.18259	5.54238	9.62933	19.0833	42.0209	73.071	108.316
61.704	1.56588	1.703	2.36485	3.18259	5.55019	9.65276	19.0994	42.0795	73.1488	108.444
61.804	1.56017	1.69729	2.35914	3.17689	5.55621	9.65487	19.1247	42.1324	73.225	108.568
61.904	1.55221	1.70104	2.36289	3.18064	5.57902	9.67034	19.1404	42.1986	73.319	108.673
62.004	1.5447	1.70104	2.37461	3.18064	5.56747	9.68987	19.1795	42.2764	73.4084	108.782
62.104	1.54268	1.69199	2.36508	3.17892	5.56215	9.68034	19.2007	42.3102	73.4772	108.894
62.204	1.54244	1.69518	2.37266	3.17838	5.56973	9.68792	19.2283	42.3685	73.5585	109.003
62.304	1.54307	1.69534	2.37281	3.18227	5.5694	9.69979	19.2711	42.419	73.6297	109.112
62.404	1.55221	1.69323	2.3707	3.16892	5.56777	9.7055	19.2889	42.476	73.7092	109.22
62.504	1.55221	1.69353	2.37023	3.16892	5.57558	9.71722	19.3201	42.5346	73.7757	109.337
62.604	1.54049	1.70104	2.35899	3.1694	5.587	9.72846	19.3509	42.6049	73.8503	109.47
62.704	1.53689	1.68589	2.3668	3.18408	5.5834	9.72112	19.3631	42.6635	73.9358	109.595
62.804	1.5444	1.69714	2.3668	3.18455	5.59512	9.73284	19.394	42.7221	74.014	109.708
62.904	1.54487	1.69714	2.3668	3.18407	5.60246	9.74065	19.4251	42.7611	74.0842	109.818
63.004	1.54268	1.69151	2.36899	3.17892	5.59731	9.74675	19.4278	42.7946	74.1493	109.941
63.104	1.5483	1.69713	2.37461	3.19236	5.60293	9.76019	19.4643	42.8624	74.2443	110.06
63.204	1.53315	1.68151	2.38212	3.18845	5.61074	9.768	19.4725	42.9096	74.319	110.161
63.304	1.5444	1.68151	2.37461	3.18845	5.61855	9.78753	19.5037	42.9403	74.4086	110.255
63.404	1.5447	1.68182	2.37461	3.20017	5.61855	9.79925	19.5228	42.9994	74.4787	110.364
63.504	1.53869	1.68362	2.36843	3.19447	5.62409	9.80105	19.5254	43.064	74.5513	110.448
63.604	1.54244	1.68784	2.37266	3.20603	5.63613	9.80901	19.5486	43.1065	74.6486	110.55
63.704	1.53901	1.68737	2.36875	3.20212	5.63222	9.82464	19.5755	43.1459	74.7233	110.636
63.804	1.53487	1.6837	2.37259	3.21017	5.63606	9.8405	19.5923	43.1808	74.8092	110.742
63.904	1.53463	1.68394	2.36515	3.20994	5.64004	9.85198	19.6302	43.2279	74.9025	110.843
64.004	1.53463	1.69518	2.37266	3.20994	5.64785	9.85932	19.6502	43.2982	75.0007	110.952
64.104	1.53463	1.69518	2.37266	3.21775	5.65957	9.85979	19.6814	43.3681	75.098	111.062
64.204	1.53509	1.69534	2.37251	3.2179	5.65925	9.86776	19.7011	43.4078	75.1727	111.163
64.304	1.52862	1.69308	2.36274	3.22736	5.65746	9.87722	19.7376	43.456	75.2598	111.263
64.404	1.5251	1.67784	2.37094	3.22385	5.66176	9.88152	19.7461	43.5231	75.3349	111.388
64.504	1.519	1.67986	2.37266	3.22556	5.6827	9.90276	19.7791	43.5639	75.4572	111.492
64.604	1.51315	1.68151	2.3668	3.23142	5.66933	9.90862	19.7928	43.6083	75.5378	111.614
64.704	1.5019	1.68151	2.3668	3.23142	5.68105	9.92003	19.8123	43.6592	75.639	111.732
64.804	1.50729	1.67565	2.36875	3.22556	5.68253	9.91448	19.8372	43.7162	75.7233	111.839
64.904	1.50774	1.66799	2.3689	3.22572	5.68316	9.92635	19.8457	43.7745	75.8441	111.956
65.004	1.50315	1.66371	2.35681	3.22924	5.69059	9.92988	19.8609	43.8292	75.9181	112.066
65.104	1.49752	1.65855	2.35118	3.22361	5.68496	9.93597	19.8862	43.8741	76.0061	112.181
65.204	1.49799	1.67026	2.35117	3.2358	5.69324	9.94377	19.8987	43.9256	76.0848	112.287
65.304	1.4919	1.67542	2.34509	3.24877	5.6981	9.96113	19.9234	43.9694	76.2031	112.417
65.404	1.49752	1.6701	2.34727	3.24284	5.69621	9.96331	19.9486	44.0228	76.2643	112.529
65.504	1.4922	1.66026	2.34164	3.2297	5.68714	9.9694	19.9512	44.068	76.3481	112.632
65.604	1.51143	1.67198	2.35336	3.24142	5.71028	10.0007	19.9825	44.13	76.4381	112.761
65.704	1.49408	1.6737	2.35508	3.25486	5.70449	10.0097	20.0034	44.1791	76.5334	112.876
65.804	1.49377	1.66261	2.34351	3.24329	5.70074	10.0064	20.0156	44.2261	76.6001	112.966
65.904	1.49339	1.66566	2.34313	3.24291	5.7116	10.0178	20.0347	44.2879	76.6821	113.063
66.004	1.47456	1.65417	2.33165	3.23876	5.68887	10.0255	20.0423	44.308	76.7287	113.142
66.104	1.4858	1.64275	2.33164	3.22752	5.69668	10.0297	20.0506	44.3466	76.8187	113.232
66.204	1.4822	1.64635	2.33898	3.22361	5.70449	10.0336	20.0857	44.3744	76.8967	113.349
66.304	1.47799	1.64635	2.31602	3.23533	5.70449	10.0449	20.1053	44.4135	76.9831	113.439
66.404	1.47799	1.64683	2.32774	3.23533	5.72402	10.0532	20.1362	44.4717	77.0648	113.56
66.504	1.47846	1.65807	2.32774	3.24314	5.72355	10.0727	20.16	44.515	77.1662	113.661
66.604	1.48385	1.65222	2.32157	3.23728	5.70644	10.0782	20.1732	44.5599	77.2385	113.753
66.704	1.47814	1.64651	2.31586	3.23127	5.71215	10.0843	20.1754	44.6125	77.3225	113.845
66.804	1.4819	1.65026	2.31211	3.22752	5.7159	10.0883	20.1907	44.6674	77.3698	113.943
66.904	1.47041	1.64268	2.32407	3.23947	5.70863	10.1003	20.1993	44.7179	77.4594	114.083
67.004	1.47228	1.64503	2.32593	3.24134	5.72222	10.1217	20.2324	44.7593	77.5399	114.195
67.104	1.46432	1.6444	2.32531	3.24119	5.7216	10.1332	20.2713	44.8175	77.6215	114.327
67.204	1.46494	1.64455	2.31422	3.25306	5.73003	10.1407	20.3027	44.8609	77.684	114.433
67.304	1.46807	1.63691	2.3061	3.24464	5.72192	10.1409	20.3141	44.9148	77.7424	114.546
67.404	1.46447	1.64455	2.3025	3.23353	5.72582	10.149	20.3415	44.9703	77.8203	114.663
67.504	1.45635	1.64846	2.30579	3.24494	5.73363	10.1718	20.3649	45.0324	77.9146	114.765
67.604	1.45306	1.65237	2.3025	3.24134	5.73003	10.1607	20.3921	45.0992	77.9808	114.874
67.704	1.46041	1.64049	2.30234	3.24119	5.7416	10.1684	20.3999	45.1576	78.051	115.003
67.804	1.46674	1.62682	2.29649	3.23486	5.73574	10.1742	20.4178	45.2221	78.1039	115.118
67.904	1.46651	1.62753	2.29672	3.23557	5.74379	10.194	20.4375	45.2614	78.1943	115.236
68.004	1.46432	1.63689	2.29453	3.24119	5.75332	10.2035	20.4661	45.3099	78.2741	115.335
68.104	1.45681	1.65221	2.28672	3.24119	5.76113	10.2109	20.4744	45.3487	78.3518	115.444
68.204	1.45846	1.64636	2.28086	3.23533	5.75527	10.2055	20.4956	45.3974	78.4242	115.536
68.304	1.44135	1.6405	2.28281	3.22947	5.76113	10.2075	20.5135	45.431	78.5119	115.655
68.404	1.44674	1.63511	2.28867	3.22361	5.7548	10.2133	20.5467	45.4642	78.5925	115.747
68.504	1.44721	1.63854	2.28867	3.23533	5.75137	10.2328	20.5779	45.5146	78.6742	115.849
68.604	1.44501	1.63291	2.28304	3.2297	5.75745	10.2386	20.5914	45.5367	78.7504	115.941
68.704	1.44651	1.63471	2.28454	3.239	5.75895	10.2404	20.6207	45.5887	78.85	116.052
68.804	1.44088	1.63659	2.27891	3.23338	5.75332	10.2343	20.6341	45.6342	78.9143	116.148
68.904	1.42916	1.62487	2.27891	3.23338	5.76473	10.2426	20.6538	45.6732	79.0121	116.237
69.004	1.42962	1.6255	2.27906	3.234	5.76519	10.2428	20.6777	45.7242	79.0863	116.347
69.104	1.44088	1.64049	2.28234	3.249	5.76894	10.2582	20.7088	45.7782	79.1566	116.453
69.204	1.42916	1.6405	2.2711	3.26072	5.78066	10.2778	20.7396	45.8178	79.2385	116.581
69.304	1.42916	1.63299	2.2711	3.26072	5.78847	10.2973	20.7593	45.8764	79.3288	116.671
69.404	1.41792	1.63659	2.26766	3.26415	5.79629	10.3051	20.7674	45.9307	79.4144	116.769
69.504	1.4294	1.63683	2.27914	3.25314	5.79652	10.3132	20.8067	45.9938	79.4848	116.867
69.604	1.42947	1.63706	2.27891	3.25291	5.80363	10.3246	20.8372	46.056	79.5433	116.948
69.704	1.41987	1.64245	2.27258	3.25877	5.79824	10.3383	20.8514	46.1088	79.612	117.063
69.804	1.43111	1.64245	2.2618	3.25877	5.79824	10.3383	20.8592	46.1596	79.6897	117.169
69.904	1.43111	1.64245	2.27305	3.25877	5.79824	10.3578	20.8901	46.2294	79.7682	117.271
70.004	1.43142	1.64245	2.28477	3.27048	5.80605	10.3578	20.91	46.265	79.8381	117.384
70.104	1.43111	1.63073	2.28429	3.27048	5.80605	10.3774	20.9407	46.3158	79.9359	117.482
70.204	1.42768	1.6273	2.26914	3.27439	5.81387	10.3852	20.9568	46.3627	80.0261	117.568
70.304	1.43893	1.63854	2.26914	3.27439	5.81386	10.393	20.9839	46.433	80.1154	117.657
70.404	1.43525	1.63486	2.26594	3.27071	5.82191	10.4006	20.9957	46.4606	80.1903	117.763
70.504	1.42963	1.6408	2.28281	3.27604	5.83535	10.4028	21.0174	46.5245	80.266	117.878
70.604	1.44064	1.64807	2.27086	3.2683	5.84683	10.4142	21.0484	46.5675	80.3559	117.979
70.704	1.43502	1.63511	2.26524	3.27439	5.84121	10.4083	21.0736	46.6122	80.4401	118.095
70.804	1.42751	1.64635	2.27695	3.27439	5.84902	10.4086	21.1014	46.6283	80.5217	118.185
70.904	1.42931	1.62893	2.27077	3.2765	5.85503	10.4146	21.1149	46.6734	80.5946	118.289
71.004	1.43307	1.63268	2.27109	3.28025	5.85879	10.4301	21.1307	46.7279	80.6764	118.401
71.104	1.41596	1.62683	2.26524	3.27392	5.85262	10.4321	21.1561	46.7803	80.764	118.505
71.204	1.4233	1.62292	2.26133	3.25877	5.84933	10.4399	21.1712	46.8197	80.8186	118.603
71.304	1.42361	1.62322	2.26133	3.25924	5.86855	10.4477	21.1909	46.8588	80.8893	118.712
71.404	1.43111	1.63073	2.27305	3.27001	5.87637	10.4594	21.2107	46.9208	80.9784	118.833
71.504	1.43111	1.63073	2.27305	3.25877	5.87637	10.4789	21.242	46.9564	81.03	118.943
71.604	1.42596	1.6251	2.26742	3.26485	5.88215	10.4846	21.2559	47.0016	81.1137	119.039
71.704	1.43502	1.63073	2.27305	3.27096	5.88027	10.4867	21.2928	47.0693	81.1781	119.173
71.804	1.43502	1.63073	2.28086	3.2822	5.89199	10.4985	21.3196	47.1049	81.2682	119.243
71.904	1.43533	1.63073	2.28086	3.28173	5.90011	10.5063	21.3397	47.1671	81.3381	119.345
72.004	1.42159	1.62168	2.27133	3.26096	5.89778	10.516	21.3497	47.2086	81.399	119.453
72.104	1.42768	1.63854	2.27695	3.26658	5.90762	10.5258	21.3748	47.265	81.4865	119.579
72.204	1.43893	1.63854	2.27695	3.27439	5.90762	10.5336	21.4061	47.3158	81.5648	119.669
72.304	1.42721	1.63854	2.27695	3.27439	5.91543	10.5453	21.4253	47.3739	81.6475	119.79
72.404	1.42135	1.62487	2.28281	3.26853	5.9091	10.559	21.4314	47.3959	81.7386	119.89
72.504	1.42736	1.63088	2.28882	3.28626	5.91558	10.565	21.4682	47.4524	81.8387	120.001
72.604	1.42525	1.62878	2.28642	3.27244	5.92129	10.5825	21.4744	47.4935	81.9143	120.097
72.704	1.42556	1.62908	2.27891	3.28416	5.92129	10.5942	21.5057	47.5517	81.9846	120.206
72.804	1.42525	1.62487	2.27891	3.28416	5.93301	10.6137	21.5252	47.5912	82.0511	120.319
72.904	1.42135	1.62096	2.27531	3.28025	5.9291	10.6171	21.5405	47.6381	82.1413	120.421
73.004	1.42183	1.62097	2.28282	3.28026	5.94083	10.6293	21.5526	47.6889	82.2307	120.523
73.104	1.42135	1.62096	2.28281	3.29197	5.94082	10.6371	21.5833	47.7276	82.309	120.624
73.204	1.42135	1.62144	2.29063	3.29197	5.94863	10.6567	21.5994	47.7709	82.3913	120.703
73.304	1.42135	1.63268	2.29063	3.29978	5.94863	10.6684	21.6229	47.8095	82.469	120.812
73.404	1.41354	1.63268	2.30235	3.30025	5.95988	10.6879	21.6502	47.8568	82.5475	120.902
73.504	1.41354	1.63268	2.30204	3.3115	5.95644	10.6993	21.6814	47.9267	82.6566	120.984
73.604	1.41425	1.62167	2.29477	3.30392	5.9684	10.6999	21.7007	47.9661	82.7114	121.093
73.704	1.41354	1.6444	2.29453	3.3115	5.96786	10.7192	21.7088	48.0092	82.7897	121.191
73.804	1.41354	1.63268	2.29453	3.31181	5.96847	10.7304	21.74	48.0795	82.8871	121.292
73.904	1.41384	1.63268	2.29453	3.31931	5.98739	10.727	21.7593	48.1381	82.9616	121.382
74.004	1.40978	1.62112	2.29859	3.31556	5.97643	10.7428	21.7793	48.1729	83.036	121.507
74.104	1.41323	1.62517	2.30234	3.33103	5.9952	10.7578	21.8025	48.2162	83.1291	121.624
74.204	1.40603	1.63268	2.30187	3.33103	5.99941	10.766	21.8299	48.2862	83.1999	121.722
74.304	1.41744	1.62487	2.29453	3.34275	6.00332	10.7817	21.8572	48.3412	83.2736	121.858
74.404	1.40963	1.61753	2.28672	3.33494	6.00723	10.7817	21.888	48.3959	83.3249	121.94
74.504	1.41425	1.63292	2.29086	3.33908	6.01137	10.7975	21.9004	48.4391	83.399	122.05
74.604	1.42706	1.63448	2.30415	3.34064	6.02074	10.8186	21.9333	48.4914	83.44	122.165
74.704	1.42721	1.63464	2.3043	3.3408	6.0209	10.8263	21.9412	48.5306	83.5221	122.286
74.804	1.42751	1.63494	2.3043	3.3408	6.03214	10.8305	21.9725	48.5614	83.6233	122.384
74.904	1.4233	1.64245	2.31602	3.3408	6.02137	10.85	21.9917	48.6088	83.6784	122.493
75.004	1.41955	1.6387	2.31226	3.34876	6.03667	10.8658	22.0117	48.6675	83.7447	122.591
75.104	1.41729	1.63644	2.31001	3.3465	6.03442	10.8753	22.029	48.7043	83.8165	122.66
75.204	1.41369	1.63284	2.3064	3.3426	6.04253	10.8795	22.0527	48.7515	83.8719	122.753
75.304	1.41744	1.62925	2.31016	3.34666	6.0541	10.9067	22.0877	48.8214	83.9655	122.858
75.404	1.41721	1.64027	2.30993	3.34643	6.06559	10.9138	22.1187	48.8561	84.0626	122.948
75.504	1.41158	1.62292	2.31164	3.3408	6.05949	10.9164	22.1321	48.8783	84.1506	123.032
75.604	1.41158	1.62292	2.30039	3.3408	6.05605	10.9164	22.1404	48.9174	84.2487	123.134
75.704	1.40424	1.62292	2.29258	3.3408	6.06777	10.9278	22.16	48.9681	84.3304	123.231
75.804	1.41549	1.62322	2.29258	3.3408	6.06777	10.9282	22.1909	49.0267	84.4201	123.333
75.904	1.40377	1.63073	2.29258	3.35252	6.07919	10.9477	22.2029	49.0889	84.4706	123.423
76.004	1.40377	1.6312	2.30009	3.35252	6.07168	10.9594	22.2225	49.1322	84.53	123.541
76.104	1.40385	1.63472	2.29266	3.36041	6.07957	10.979	22.2538	49.1904	84.6194	123.661
76.204	1.40572	1.63659	2.29453	3.36228	6.08144	10.9809	22.2747	49.2201	84.6921	123.765
76.304	1.40572	1.63659	2.29453	3.36228	6.08144	11.0004	22.2947	49.2709	84.7894	123.874
76.404	1.41158	1.63073	2.30039	3.35595	6.0873	11.0063	22.3084	49.3236	84.8581	123.981
76.504	1.41158	1.63073	2.28867	3.3569	6.09512	11.0136	22.3279	49.3749	84.9162	124.079
76.604	1.41135	1.61878	2.28844	3.36791	6.10661	11.0143	22.3472	49.4249	84.9946	124.177
76.704	1.40603	1.61346	2.29453	3.36228	6.10098	11.039	22.3611	49.4696	85.0397	124.292
76.804	1.41369	1.62112	2.29469	3.37368	6.10113	11.0396	22.3725	49.5093	85.1099	124.382
76.904	1.41354	1.62144	2.28281	3.36228	6.10879	11.0395	22.3885	49.5678	85.1804	124.484
77.004	1.41354	1.63269	2.29454	3.3701	6.12051	11.047	22.408	49.6185	85.2815	124.574
77.104	1.40182	1.63268	2.28281	3.37009	6.12051	11.0593	22.439	49.6693	85.36	124.663
77.204	1.40182	1.62096	2.29453	3.37009	6.13223	11.0782	22.451	49.7084	85.4494	124.742
77.304	1.40158	1.6212	2.2943	3.38158	6.13199	11.0705	22.4703	49.7589	85.5278	124.842
77.404	1.40057	1.63097	2.2811	3.3801	6.13785	11.0885	22.4883	49.7961	85.5963	124.9
77.504	1.41744	1.63659	2.28672	3.38572	6.13223	11.1059	22.5174	49.8412	85.6647	124.995
77.604	1.39581	1.61886	2.2768	3.3758	6.12231	11.1038	22.527	49.8899	85.7325	125.079
77.704	1.39205	1.61541	2.27305	3.37205	6.13027	11.1117	22.5423	49.9369	85.7878	125.196
77.804	1.39205	1.62292	2.27258	3.37986	6.13809	11.1196	22.5623	49.9877	85.889	125.294
77.904	1.38815	1.62682	2.26524	3.38377	6.14199	11.1347	22.5933	50.0303	85.9753	125.396
78.004	1.39182	1.62316	2.2611	3.37963	6.13786	11.1271	22.6011	50.0698	86.061	125.493
78.104	1.37838	1.62878	2.25594	3.38619	6.14394	11.1332	22.615	50.1107	86.1135	125.597
78.204	1.37838	1.61706	2.26719	3.39744	6.15145	11.1415	22.6385	50.1612	86.1725	125.687
[truncated: 19,620 more rows]

## Sheet: Fig1_D
Time (s)	RU
0.1	31.6992
0.2	31.6211
0.3	31.6406
0.4	31.6211
0.5	31.6211
[truncated: 17,815 more rows]

## Sheet: Fig3_A
	mAB conc (pM)	11466595	2293319	533330	106666	21333.2	4266.64	853.328	170.666	34.1331	6.82662
[truncated: 12 more rows]
